# Supplementary material for: Transcriptome analysis reveals modulation of the STAT family in PEDV-infected IPEC-J2 cells
Source: BMC Genomics. 2020 Dec 14;21:891. doi: 10.1186/s12864-020-07306-2 (PMC7734901; doi:10.1186/s12864-020-07306-2)
Supplement: Supplementary file 2 — Additional file 2: Supplementary Table 1. Information on each significantly differentially expressed gene (p < 0.05) identified in PEDV-infected cells. [file 12864_2020_7306_MOESM2_ESM.xlsx]

## Sheet: Sheet1
Information for each significantly expression gene (P < 0.05) identified in PEDV-infected cells
names	symbol	pvalue	qvalue	Infect 1_FPKM	Infect 2_FPKM	Infect 3_FPKM	Infect 4_FPKM	Infect 5_FPKM	Infect 6_FPKM	Mock 1_FPKM	Mock 2_FPKM	Mock 3_FPKM	Mock 4_FPKM	Mock 5_FPKM	Mock 6_FPKM	average(Infect)_FPKM	average(Mock)_FPKM	log2FoldChange	up/down
ENSSSCG00000010452	IFIT1	0	0	110704	135703	72082.7	142608	133965	104330	2025.83	2025.74	1892.94	2115.13	2750.14	2200.51	116565	2168.38	5.74838	up
ENSSSCG00000030408	DDX58	0	0	28559.9	33777.6	23940.8	33209.8	39307.9	29293.8	1212.71	974.298	1119.74	1023.63	1299.08	963.041	31348.3	1098.75	4.83465	up
ENSSSCG00000008648	RSAD2	0	0	160932	197695	101626	199251	202487	120735	1353.21	1420.97	1354.92	1248.9	1606.16	1274.19	163788	1376.39	6.89484	up
ENSSSCG00000012076	MX2	0	0	39117	45658.1	29506.6	48423.2	52214	30956.6	637.743	738.104	679.542	651.316	858.767	649.849	40979.3	702.553	5.86626	up
ENSSSCG00000033613	FOXS1	0	0	10245.8	12037.2	8575.7	12746.1	12722.3	10566.6	350.758	469.53	456.844	420.386	551.693	552.932	11149	467.024	4.5777	up
ENSSSCG00000006862	VCAM1	2.21229e-296	5.77704e-293	4525.43	5280.33	2954.68	5688.24	5503.05	4986.33	81.7108	48.572	58.2762	67.865	39.5553	43.8673	4823.01	56.6411	6.41023	up
ENSSSCG00000014670	TRIM22	8.13556e-253	1.82097e-249	20717.7	24157.9	17043.9	24209.6	25669.1	19747.7	1513.64	1979.07	1443.38	1558.07	1936.13	1677.16	21924.3	1684.57	3.70207	up
ENSSSCG00000024973	GBP1	2.49796e-249	4.89225e-246	10112.9	12251.8	6327.29	13217.8	13217.2	10182.4	276.023	315.242	229.983	335.555	353.916	314.213	10884.9	304.155	5.16119	up
ENSSSCG00000014672	TRIM34	6.31053e-249	1.09859e-245	3601.94	4245.34	3245.02	4266.18	4437.26	3868.06	228.192	336.195	221.658	265.805	314.361	304.011	3943.97	278.37	3.82435	up
ENSSSCG00000007508	ZBP1	7.2946e-243	1.14292e-239	8045.58	9395.58	7078.77	10141.3	11056.5	7929.73	206.27	269.527	147.772	188.514	319.566	288.708	8941.25	236.726	5.23947	up
ENSSSCG00000006919	GBP7	1.83041e-241	2.60717e-238	3093.06	3847.49	1869.66	3996.21	3758.55	2903.06	51.8166	42.8577	38.5039	49.0136	43.7191	69.3716	3244.67	49.2137	6.04305	up
ENSSSCG00000040575	ISG15	1.19007e-231	1.55383e-228	59823.3	79939.8	50557.1	77137.4	89022.7	72285.2	2050.74	2616.22	2126.04	2133.04	3378.86	3222.72	71460.9	2587.94	4.78735	up
ENSSSCG00000016502	PARP12	1.25246e-230	1.5095e-227	12885.7	15942.6	11993.5	15558.6	16850.3	15142.5	1143.95	1458.11	1176.97	1224.4	1547.86	1583.3	14728.9	1355.77	3.44157	up
ENSSSCG00000013551	C3	6.75371e-229	7.12709e-226	32084.6	32392.2	19057.2	34299.5	42473.4	36266.6	575.961	742.866	727.412	1042.48	1047.18	863.064	32762.3	833.16	5.29729	up
ENSSSCG00000008647	CMPK2	6.82323e-229	7.12709e-226	18909.3	22264.5	17119.3	22451.3	23475.7	19700.3	863.942	1186.68	934.5	864.336	1463.55	1329.28	20653.4	1107.05	4.22179	up
ENSSSCG00000038562	RND1	4.19456e-205	4.10752e-202	9279.17	10527.4	7569.04	10069.1	6484	11196.8	365.706	423.815	359.023	549.518	494.442	549.872	9187.6	457.063	4.32904	up
ENSSSCG00000009720	DDX60	4.85791e-204	4.47728e-201	25656.6	30675.5	18664.4	29935.5	29022.9	20301.3	1029.36	1287.63	1050.01	787.988	1512.47	1151.77	25709.4	1136.54	4.49973	up
ENSSSCG00000021712	HERC6	5.89755e-198	5.13349e-195	22268.2	27795.5	16607.9	28196	27433.1	20179.3	1184.81	1412.4	1336.19	926.546	1628.01	1218.08	23746.7	1284.34	4.20879	up
ENSSSCG00000011239	TRANK1	4.47619e-192	3.69121e-189	10331	11333.6	7154.12	11266.7	12083.4	7902.5	710.485	749.533	613.981	536.322	787.984	710.039	10011.9	684.724	3.87022	up
ENSSSCG00000033089		7.19937e-191	5.63999e-188	2303.61	2743.19	1270.88	2581.07	2692.76	1518.59	22.9189	39.0481	26.0162	33.9325	26.0233	22.4438	2185.02	28.3971	6.26176	up
ENSSSCG00000034802		7.11511e-188	5.30855e-185	10318.5	10929.1	7696.63	11031.4	11061.8	7575.8	463.36	593.341	534.892	495.792	807.762	673.313	9768.86	594.743	4.03821	up
ENSSSCG00000030108	ZNFX1	1.28912e-187	9.18086e-185	53833.7	61213.2	42698.7	63045.3	62422.1	48749.1	8427.17	8832.49	8524.98	7813.9	8913.48	7919.58	55327	8405.27	2.71864	up
ENSSSCG00000035420	HES4	9.00803e-186	6.13643e-183	8925.91	11524.4	6031.93	11539.7	12661.3	9090.35	245.132	435.243	377.755	363.832	414.29	443.774	9962.27	380.004	4.71248	up
ENSSSCG00000009881	OAS2	2.34409e-184	1.5303e-181	70831.4	86302.6	61911.6	86950.4	98975.4	83230.9	5655.98	7535.33	6193.93	5512.15	8362.83	7726.77	81367	6831.17	3.57427	up
ENSSSCG00000017886	FBXO39	1.11219e-180	6.97031e-178	4684.45	5541.45	3706.16	5951.29	5936.08	5561.1	205.273	200.955	124.878	180.031	286.256	268.305	5230.09	210.95	4.63232	up
ENSSSCG00000011874	PARP14	7.06869e-176	4.2597e-173	16380.8	17214.9	12101	17837.1	17421.2	12897.9	1889.31	1919.07	1796.16	1542.04	2128.7	1607.79	15642.2	1813.85	3.10841	up
ENSSSCG00000006543	ADAR	1.83346e-174	1.06395e-171	18704.9	20254.4	17260.9	20668.3	21437.8	16137.8	3689.94	4222.91	3408.12	3411.16	4002.38	3825.64	19077.3	3760.02	2.34307	up
ENSSSCG00000033453	BST2	9.07307e-174	5.07703e-171	8130.78	10502.7	6496.07	10330.2	11641.5	9226.48	783.228	616.198	661.851	750.285	829.621	898.77	9387.96	756.659	3.63331	up
ENSSSCG00000032474	CXCL10	8.98192e-171	4.85271e-168	16832.9	20999.8	10113.8	23188.1	22063.5	16085.3	128.545	108.573	112.39	230.93	116.584	128.542	18213.9	137.594	7.04769	up
ENSSSCG00000030548	HERC5	2.23346e-169	1.16646e-166	22849.8	27168.9	17768.3	27147.7	26279.8	21761.4	2226.12	2642.89	2430.95	2174.51	3205.02	2778.94	23829.3	2576.41	3.2094	up
ENSSSCG00000017146		8.43375e-169	4.26258e-166	112839	133075	93476.8	132288	156016	87788.7	9083.85	11549.7	9632.22	7729.07	10600.8	9292.73	119247	9648.06	3.62758	up
ENSSSCG00000037358	HPS5	1.03647e-167	5.0748e-165	14164.7	13693.1	9581.36	14867.4	17723.4	18481.2	795.185	844.772	817.948	1154.65	1083.61	1117.09	14751.9	968.875	3.92843	up
ENSSSCG00000010451	IFIT2	1.47883e-165	7.02132e-163	9852.8	11946	5215.14	13058.6	12284	7886.37	162.425	148.573	148.812	147.041	207.145	158.126	10040.5	162.021	5.95388	up
ENSSSCG00000032436		5.26037e-162	2.4241e-159	2143.44	2968.23	1886.73	2861.92	3162.02	2679.21	97.6543	132.383	182.113	140.443	179.04	159.147	2616.93	148.463	4.14113	up
ENSSSCG00000001561	ETV7	1.81367e-160	8.11904e-158	3447.46	3844.64	3015.96	4490.67	4823.45	3991.08	218.228	276.194	266.405	240.355	360.162	369.302	3935.54	288.441	3.77102	up
ENSSSCG00000023178	BATF2	7.62037e-159	3.31655e-156	9325.74	11535.8	8113.56	12037.1	12698.5	11287.6	1014.41	1172.4	953.232	1145.22	1090.89	1489.45	10833	1144.27	3.24296	up
ENSSSCG00000015897	IFIH1	8.07325e-153	3.41869e-150	9280.31	10067.8	7008.45	9504.47	9467.51	6661.21	1068.22	1200.01	939.704	870.934	1184.58	968.142	8664.97	1038.6	3.0606	up
ENSSSCG00000016057	STAT1	1.60709e-144	6.62629e-142	52246.9	60093.7	40095.6	59878.8	58114.8	47829.5	9836.18	10100.1	9905.91	9279.6	11088	9510.03	53043.2	9953.31	2.41394	up
ENSSSCG00000017614	TRIM25	3.81992e-137	1.53463e-134	12142.8	13595.3	11773.5	13364.2	15545.9	12497.6	2700.44	3285.75	3012.67	2842.79	3215.43	3517.55	13153.2	3095.77	2.08715	up
ENSSSCG00000016254		1.71972e-134	6.73616e-132	4982.06	5091.37	4091.94	5534.96	5541.94	5656.89	473.325	349.528	370.47	602.302	622.476	380.524	5149.86	466.437	3.46474	up
ENSSSCG00000014997		4.61021e-132	1.76177e-129	6106.6	7405.37	4166.29	7401.04	8136.6	5592.35	713.475	714.294	769.038	680.535	752.592	671.272	6468.04	716.868	3.17372	up
ENSSSCG00000031866	TIMP3	5.85582e-132	2.1845e-129	21211.8	20192.7	16615.9	20049.3	19691.5	19704.3	6382.41	6350.55	5196.99	5696.89	5803.19	5685.41	19577.6	5852.57	1.742	up
ENSSSCG00000036883	FABP3	1.54399e-129	5.62587e-127	28514.5	27837.3	30056.1	27880.5	27548.8	29936.1	62359.3	64803.7	66545.2	70088.5	70504.3	72517.8	28628.9	67803.1	-1.24389	down
ENSSSCG00000000148		3.1008e-128	1.10417e-125	2142.31	2296.91	1565.25	2522.72	2389.63	2129.65	317.875	341.909	288.259	361.947	288.338	353.999	2174.41	325.388	2.73991	up
ENSSSCG00000013655	ICAM1	2.29967e-126	8.00693e-124	18800.3	20013.2	17025.8	18867.5	21419.2	22047.8	4677.44	4984.82	4674.58	5625.26	5718.87	5586.45	19695.6	5211.24	1.91819	up
ENSSSCG00000016512	ZC3HAV1	1.62276e-125	5.52727e-123	18709.4	18627.8	13746.6	19041.6	17538.7	14299.5	3721.83	3974.33	3361.29	3314.07	3918.06	3694.04	16994	3663.94	2.21356	up
ENSSSCG00000003763	IFI44	1.61064e-124	5.36926e-122	17488.3	19740.7	14494.1	19505.4	19851.5	16782.1	1289.44	1680.02	1174.89	1256.45	2244.25	2036.26	17977	1613.55	3.47796	up
ENSSSCG00000008124	NEURL3	9.43336e-124	3.0792e-121	1704.99	2219.05	1428.61	2141	2648.57	2124.61	24.9118	27.6194	11.4471	19.794	24.9823	6.12102	2044.47	19.1459	6.73495	up
ENSSSCG00000023379	UBE2L6	2.90327e-122	9.28335e-120	10516.2	13370.3	9858.64	13546.2	14597.6	12864.6	759.312	992.393	766.956	825.691	1321.98	1419.06	12458.9	1014.23	3.61891	up
ENSSSCG00000037572	EPSTI1	3.23209e-121	1.01281e-118	10796.7	12896.5	8211.01	14551.9	12524.4	11338	1112.06	1223.82	1036.48	1132.03	1711.29	1439.46	11719.7	1275.86	3.19955	up
ENSSSCG00000016262		5.93872e-120	1.82447e-117	12516.5	14099.5	9514.05	14973.2	13328.6	12412.9	2647.63	2709.56	2677.58	2601.49	3029.11	2952.37	12807.5	2769.62	2.2093	up
ENSSSCG00000001912	PML	1.07661e-116	3.24391e-114	5824.9	6947.7	5364.84	6971.85	7581.61	6376.86	649.7	1005.73	789.851	915.235	1080.49	1093.62	6511.29	922.437	2.81951	up
ENSSSCG00000039751	NLRC5	1.25807e-116	3.71913e-114	5971.43	7053.1	5492.43	7276.44	8112.74	6320.39	1446.88	1455.26	1633.81	1380.86	1465.63	1655.74	6704.42	1506.36	2.1543	up
ENSSSCG00000014277	IRF1	6.44646e-115	1.87043e-112	14302.1	15606.4	11126.5	9666.65	17515.7	15146.5	1778.7	2060.98	1946.01	1945.46	2194.28	2159.7	13894	2014.19	2.78624	up
ENSSSCG00000033787		4.79616e-114	1.3663e-111	2918.13	3575.92	2579.94	3863.69	4229.58	3597.82	438.448	468.577	524.486	393.994	543.365	570.275	3460.85	489.858	2.82137	up
ENSSSCG00000030801		1.09122e-113	3.05307e-111	874.643	884.96	479.219	819.811	1033.09	660.475	43.8448	28.5718	33.3007	45.2433	36.4326	28.5648	792.033	35.993	4.45879	up
ENSSSCG00000014780	TRIM21	1.38354e-113	3.80302e-111	4236.91	4942.29	3901.06	4865.46	5341.33	4630.38	942.663	972.393	1085.39	1066.05	1209.56	1232.37	4652.91	1084.74	2.10117	up
ENSSSCG00000001952	NFKBIA	4.27571e-113	1.15503e-110	14662.2	15229.5	12095	14499.5	15992.2	15997.6	3111.99	3113.37	3258.26	4086.04	3750.47	3931.74	14746	3541.98	2.0577	up
ENSSSCG00000012077	MX1	5.55221e-112	1.47444e-109	72556.8	88211.2	59085.5	90591.6	89562.7	77115.2	2612.75	3463.85	3088.64	3027.53	5457.6	4621.37	79520.5	3711.96	4.42111	up
ENSSSCG00000031262	TXNIP	1.09178e-111	2.85101e-109	5701.09	6303.92	4152.22	5638.8	6676.66	5170.86	1042.31	1122.87	1296.65	1105.63	1094.02	1078.32	5607.26	1123.3	2.31971	up
ENSSSCG00000037449	CSF1	1.63408e-109	4.19716e-107	22011.5	24627.9	20166.4	25619.8	28754.3	27010.9	4346.62	5141.02	5141.83	5374.53	5724.07	6313.84	24698.5	5340.32	2.20947	up
ENSSSCG00000015595	ATF3	6.52786e-109	1.64965e-106	7392.44	7866.84	6726.14	7322.92	7812.26	8183.84	2842.94	3045.75	2978.33	3172.69	3082.19	3181.91	7550.74	3050.64	1.30754	up
ENSSSCG00000006923	GBP2	6.76675e-109	1.68288e-106	2201.38	2993.86	1595.39	3000.37	2816.48	2437.2	340.794	256.194	273.69	282.771	313.32	294.829	2507.45	293.6	3.09467	up
ENSSSCG00000005981	FBXO32	3.05563e-108	7.48057e-106	4373.22	3830.4	3668.99	4444.19	4253.44	3970.91	1205.73	1227.63	1372.61	1011.38	1148.15	1091.58	4090.19	1176.18	1.79823	up
ENSSSCG00000016784	ANKH	5.68925e-108	1.37137e-105	7094.84	7405.37	7219.42	7013.39	7328.86	7707.89	3420.89	3572.42	3222.88	3150.07	3079.07	3379.83	7294.96	3304.19	1.14255	up
ENSSSCG00000008978	CXCL11	1.37446e-107	3.26289e-105	4285.75	5593.67	2466.42	5214.55	5349.28	3579.67	38.8624	41.9053	24.9755	46.1859	9.36837	31.6253	4414.89	32.1538	7.09771	up
ENSSSCG00000040317	SOD2	6.68378e-107	1.56301e-104	42442.9	40604.7	30509.2	42624.2	44087.2	39030.5	11880	11406.8	12229.7	11437.1	11979	11142.3	39883.1	11679.2	1.77186	up
ENSSSCG00000021902	GABRP	8.27829e-106	1.90741e-103	4202.83	6808.12	3708.17	7091.51	7402.21	5481.44	568.986	553.34	514.079	608.9	475.705	397.867	5782.38	519.813	3.47542	up
ENSSSCG00000035078	CD40	2.90278e-105	6.59141e-103	3807.54	4009.86	3126.47	4023.9	4370.1	4041.5	824.083	851.439	869.98	1137.68	887.913	855.923	3896.56	904.503	2.10681	up
ENSSSCG00000011951	NFKBIZ	5.6532e-105	1.26535e-102	4278.94	4560.58	3714.2	4050.6	4377.17	3545.39	1258.55	1244.78	1326.82	1071.7	1256.4	1120.15	4087.81	1213.07	1.75292	up
ENSSSCG00000003137	PLEKHA4	2.79743e-104	6.17326e-102	3712.12	3735.44	3087.29	3962.58	4567.17	4436.78	637.743	820.01	832.517	796.471	783.82	932.436	3916.9	800.5	2.29091	up
ENSSSCG00000014618		3.95184e-104	8.59965e-102	680.404	718.793	444.056	783.221	684.015	386.201	26.9048	22.8574	19.7723	27.3345	14.573	19.3832	616.115	21.8042	4.81624	up
ENSSSCG00000003513	ECE1	9.02035e-104	1.93604e-101	9732.4	9897.88	9009.71	9687.42	11221.7	10167.3	4276.86	4391.48	4375.92	4362.21	4208.48	4274.52	9952.74	4314.91	1.20583	up
ENSSSCG00000008496	EIF2AK2	1.62485e-103	3.44029e-101	31013.5	30818.8	21768.8	28874.4	28443.2	19585.3	4914.6	5281.97	4711.01	4259.47	5476.33	4292.88	26750.7	4822.71	2.47167	up
ENSSSCG00000010454	IFIT5	4.99003e-103	1.04245e-100	22209.1	24033.5	15782.1	24206.7	22503.6	17580.7	4920.58	4213.39	4268.73	4147.31	4264.69	3658.33	21052.6	4245.5	2.31	up
ENSSSCG00000025423	KCNK5	2.26878e-101	4.67727e-99	38867.1	41519.1	37545.8	40704.8	43928.1	45394.3	15195.2	15773.5	16078	15129.2	15608.7	18054	41326.5	15973.1	1.37145	up
ENSSSCG00000000396	STAT2	8.94174e-101	1.81947e-98	13225.3	15146.9	10093.7	15643.7	14995.3	12826.3	3137.89	3127.66	3497.61	3146.3	3539.16	3391.05	13655.2	3306.61	2.04612	up
ENSSSCG00000027709	PARP9	1.17245e-100	2.35512e-98	5957.8	8304.57	6072.11	8349.41	7940.41	6946.58	1579.41	1570.5	1700.42	1476.06	1920.52	1648.6	7261.81	1649.25	2.13879	up
ENSSSCG00000008123	ARID5A	4.4371e-100	8.80005e-98	938.254	1043.53	525.433	1077.92	998.627	1012.39	57.7954	74.2866	54.1136	74.463	86.3972	75.4926	932.692	70.4247	3.72709	up
ENSSSCG00000016261	SP110	9.4414e-100	1.8491e-97	4029.04	4615.66	3379.65	4838.76	4541.54	4176.62	1099.11	1205.73	1169.69	1213.09	1299.08	1225.22	4263.54	1201.99	1.82679	up
ENSSSCG00000017754		2.38061e-99	4.60487e-97	40731.1	50080	36981.2	46324.8	54734.5	49902.6	6183.11	8476.29	7528.04	6881.7	9267.4	9947.68	46459	8047.37	2.5294	up
ENSSSCG00000037735		2.54941e-99	4.87124e-97	2045.76	2314.95	1375.37	2275.49	2529.26	2161.92	107.619	180.955	178.991	222.446	222.759	133.642	2117.13	174.402	3.60145	up
ENSSSCG00000011876	DTX3L	1.36099e-98	2.56916e-96	2671.64	2795.41	1971.13	2736.33	2758.15	2041.93	460.371	567.626	444.356	399.65	453.846	399.907	2495.76	454.292	2.45764	up
ENSSSCG00000008953	CXCL8	4.69187e-98	8.75145e-96	1635.7	1807.9	1221.66	1572.38	1603.1	1319.94	131.534	216.193	181.072	161.179	207.145	253.002	1526.78	191.688	2.99417	up
ENSSSCG00000004154	TNFAIP3	6.82639e-97	1.2583e-94	28982.5	18416.1	25210.7	29007.9	19945.1	16002.6	3132.91	3632.43	3463.27	3308.42	3729.65	3608.34	22927.5	3479.17	2.72025	up
ENSSSCG00000009921	OASL	1.602e-95	2.91863e-93	3319.1	4439.04	1909.84	4626.15	5049.69	3554.46	87.6896	60.0007	129.04	59.3819	77.0288	57.1296	3816.38	78.3785	5.60688	up
ENSSSCG00000027855	SOCS1	5.04968e-95	9.09408e-93	295.334	431.086	277.284	425.234	363.217	329.733	8.96826	17.1431	15.6097	16.9663	8.32744	13.2622	353.648	13.3795	4.71892	up
ENSSSCG00000027660	IFI44L	2.14752e-93	3.82356e-91	9211.02	11875.8	6634.72	11398.2	10102	9175.05	1008.43	1058.11	1138.47	1026.46	1739.39	1310.92	9732.8	1213.63	3.00375	up
ENSSSCG00000025618	TAP1	1.61011e-92	2.83451e-90	30065	35444	27129.6	35811.6	36793.6	35151.4	7526.36	8432.48	8574.93	9156.12	9757.68	10357.8	33399.2	8967.56	1.89706	up
ENSSSCG00000035634	PLSCR1	5.77646e-92	1.00562e-89	7484.45	8256.15	6076.13	8865.63	8475.07	7173.46	2244.06	1931.45	2246.76	1936.04	2183.87	1846.51	7721.81	2064.78	1.9031	up
ENSSSCG00000001507	ZBTB22	3.9425e-91	6.78803e-89	20412.1	23692.6	20737	23005.1	25042.6	25164.6	6377.43	7344.85	6338.58	7588.63	7056.46	8397.02	23009	7183.83	1.67938	up
ENSSSCG00000004195	ARG1	1.0473e-89	1.7836e-87	1113.18	1341.68	860.986	1423.05	1470.54	1238.26	206.27	167.621	189.398	222.446	157.18	180.57	1241.28	187.248	2.72858	up
ENSSSCG00000028552	BHLHE41	2.56251e-89	4.31715e-87	15931	16608.2	12155.3	16500.1	15681.1	14590.9	5568.29	5000.06	4647.53	5037.09	5005.83	4631.57	15244.4	4981.73	1.61354	up
ENSSSCG00000014982	MMP7	2.7489e-89	4.5819e-87	3370.22	3236.94	2275.53	3231.78	3181.47	3647.23	657.672	671.437	758.631	746.515	544.406	618.223	3157.19	666.148	2.2445	up
ENSSSCG00000001341		5.73875e-89	9.46471e-87	6322.42	7572.49	5564.76	7629.48	8231.16	7201.69	1911.24	1764.78	1824.25	2084.02	2098.51	2045.44	7087	1954.71	1.85835	up
ENSSSCG00000012853	IRF7	3.91566e-86	6.39068e-84	5197.88	6517.56	5145.82	6427.95	7380.12	7426.56	366.702	555.245	578.599	585.336	857.726	880.407	6349.32	637.336	3.31679	up
ENSSSCG00000008510	LTBP1	1.04976e-85	1.69564e-83	45872.2	41899.8	34779	40872.9	42383.3	36750.6	11267.1	12191.6	13370.2	12021.5	15050.8	13353	40426.3	12875.7	1.65067	up
ENSSSCG00000006776	MOV10	1.0652e-85	1.70302e-83	27766	30423.8	25455.9	32611.5	33882.6	34463.7	8531.8	8587.72	8541.63	10080.8	10019	7610.47	30767.2	8895.23	1.7903	up
ENSSSCG00000012132	ASB9	3.04968e-85	4.8265e-83	695.171	901.102	662.065	945.403	929.695	768.369	85.6967	119.049	106.146	112.166	143.648	142.824	816.968	118.255	2.78965	up
ENSSSCG00000001252	UBD	1.60346e-84	2.5123e-82	331.683	341.83	248.149	370.843	402.102	330.741	11.9577	6.66675	11.4471	0.94257	14.573	14.2824	337.558	9.97825	5.09756	up
ENSSSCG00000036129	RNF114	3.0915e-84	4.7958e-82	14243.1	14099.5	11918.2	14326.4	14998.8	14129.1	6244.9	6148.65	5640.3	6173.83	6244.54	5673.17	13952.5	6020.9	1.21246	up
ENSSSCG00000025560	PGLYRP2	3.06499e-83	4.70807e-81	550.912	591.556	542.512	455.89	577.966	700.809	7.97178	21.905	35.382	37.7028	30.187	42.8472	569.941	29.3326	4.28185	up
ENSSSCG00000001233	TRIM26	3.25537e-83	4.95196e-81	4352.77	4409.61	3817.67	4541.1	5474.77	4277.46	1049.29	1158.11	1146.79	1025.52	1407.34	1322.14	4478.9	1184.86	1.91879	up
ENSSSCG00000013664	SHFL	2.86398e-82	4.31469e-80	861.013	1089.11	926.288	1068.03	1216.03	1081.97	210.256	246.67	209.17	229.987	278.969	265.244	1040.41	240.049	2.11667	up
ENSSSCG00000009240		2.7099e-81	4.04368e-79	488.437	545.029	434.009	509.291	540.849	343.85	53.8095	57.1436	58.2762	50.8988	78.0698	63.2506	476.911	60.2414	2.98753	up
ENSSSCG00000017705	CCL5	4.77434e-81	7.05701e-79	2304.74	2437.44	1869.66	2820.39	2698.06	2620.72	107.619	237.146	168.585	285.599	260.233	284.628	2458.5	223.968	3.45614	up
ENSSSCG00000031380	MARCKSL1	8.08619e-81	1.18406e-78	1733.38	2178.22	1268.87	2204.29	2253.54	1917.9	298.942	326.671	272.649	308.22	193.613	260.144	1926.03	276.706	2.7986	up
ENSSSCG00000030048	PLEKHG2	1.01077e-80	1.46637e-78	4971.84	5336.35	4863.52	5333.22	5713.38	5670	1976.01	1745.74	1840.9	1774.86	1934.05	2304.57	5314.72	1929.35	1.46213	up
ENSSSCG00000004125	STX11	2.85634e-80	4.1058e-78	3840.48	3979.47	3297.27	3874.57	4141.21	3709.75	1333.28	1284.78	1565.13	1252.68	1503.1	1421.1	3807.12	1393.34	1.45061	up
ENSSSCG00000010312	PLAU	1.02013e-78	1.43995e-76	15440.3	18825.3	13179	16543.6	17851.6	17416.4	4561.85	5037.2	5621.57	4633.67	5054.76	5728.26	16542.7	5106.22	1.69595	up
ENSSSCG00000001394		1.50607e-78	2.10689e-76	776.956	840.333	458.121	816.844	854.577	657.45	43.8448	92.3821	53.073	60.3245	52.0465	41.827	734.047	57.2496	3.67779	up
ENSSSCG00000025593		2.97522e-78	4.12529e-76	10858.1	12859.5	10412.2	12571.1	13806.7	12302	4314.73	4701.01	4556.99	4267.96	4066.91	4847.85	12134.9	4459.24	1.44437	up
ENSSSCG00000039847		2.31995e-77	3.18851e-75	574.766	748.228	369.712	868.268	725.551	574.764	12.9541	7.61914	30.1787	23.5642	17.6958	5.10085	643.548	16.1855	5.3159	up
ENSSSCG00000038096		8.76003e-76	1.1935e-73	252.17	319.042	221.023	271.952	338.473	236.964	7.97178	20.0002	12.4878	20.7365	14.573	13.2622	273.271	14.8386	4.19663	up
ENSSSCG00000005364		1.2194e-73	1.64703e-71	7607.13	8935.06	5979.68	8777.61	8057.06	7239	2456.31	2263.84	2151.02	2251.8	2640.84	2107.67	7765.93	2311.91	1.74814	up
ENSSSCG00000001703	NFKBIE	1.4217e-73	1.90386e-71	4846.89	5111.31	4609.34	5032.59	5704.54	6091.49	1718.92	1840.02	1737.88	1910.59	1883.04	2140.32	5232.69	1871.79	1.48322	up
ENSSSCG00000009029	ARHGAP10	2.65826e-73	3.52963e-71	4731.03	4504.56	3826.72	4248.38	4242.84	4767.52	1743.83	1730.5	1392.38	1797.48	1669.65	1609.83	4386.84	1657.28	1.40405	up
ENSSSCG00000002311	SUSD6	3.49409e-73	4.60045e-71	4334.6	4653.64	3952.3	4769.54	4862.34	4740.29	1637.21	1831.45	1768.06	1733.39	1947.58	2033.2	4552.12	1825.15	1.31876	up
ENSSSCG00000001636		7.25366e-73	9.47086e-71	836.023	951.427	649.005	1004.74	1085.23	1051.72	128.545	187.621	104.065	116.879	108.257	124.461	929.691	128.305	2.85596	up
ENSSSCG00000017416	DHX58	4.37666e-72	5.66724e-70	8028.55	9938.71	7452.5	9689.39	10907.1	9392.86	274.03	336.195	262.243	291.254	703.669	513.146	9234.86	396.756	4.54109	up
ENSSSCG00000037536	SLC25A28	6.86556e-72	8.81718e-70	4222.14	5239.5	3940.24	5428.16	5774.36	5822.26	1232.64	1286.68	1366.37	1427.05	1368.82	1591.47	5071.11	1378.84	1.87902	up
ENSSSCG00000015476	CHI3L1	1.40355e-71	1.78787e-69	356.673	366.518	283.312	303.597	387.078	491.07	21.9224	22.8574	12.4878	6.59799	22.9005	27.5446	364.708	19.0518	4.26257	up
ENSSSCG00000040359	GOLGA7B	2.21304e-70	2.79628e-68	609.979	581.111	526.437	543.904	628.339	672.575	186.34	154.288	142.569	175.318	151.976	162.207	593.724	162.116	1.87195	up
ENSSSCG00000011393	UBA7	2.31536e-70	2.90216e-68	3189.61	3382.22	2351.89	3492.85	3881.39	3130.95	264.065	395.243	469.332	392.109	589.166	566.195	3238.15	446.018	2.86054	up
ENSSSCG00000009542	TNFSF13B	2.41729e-70	3.00587e-68	467.991	475.714	275.274	635.873	470.15	384.184	42.8483	39.0481	30.1787	22.6217	27.0642	33.6656	451.531	32.5711	3.79309	up
ENSSSCG00000004464	TENT5A	2.8121e-70	3.46929e-68	1920.81	2469.72	1489.9	2421.85	2272.1	1823.11	363.713	417.148	320.519	270.517	284.174	215.256	2066.25	311.888	2.72765	up
ENSSSCG00000023662	CHST3	4.69094e-70	5.742e-68	1960.56	2097.51	1661.69	1983.76	2406.42	1932.01	731.411	694.294	611.9	694.674	655.786	643.728	2006.99	671.965	1.57862	up
ENSSSCG00000000774	USP18	1.13311e-69	1.37625e-67	2577.36	3447.74	2418.2	3090.36	3328.17	2764.92	59.7884	100.001	74.9265	82.9461	176.958	173.429	2937.79	111.342	4.72257	up
ENSSSCG00000013297	CD44	5.41891e-69	6.48118e-67	15284.7	15578.9	12444.6	15690.1	15950.6	15342.2	6867.69	6685.8	7008.75	6925.06	7148.07	7116.71	15048.5	6958.68	1.11278	up
ENSSSCG00000002841	N4BP1	2.85944e-68	3.36855e-66	5104.74	4953.69	4064.82	5324.32	4758.06	4691.89	2219.15	2173.36	2075.05	2083.08	2176.58	2117.87	4816.25	2140.85	1.16968	up
ENSSSCG00000004670	C15orf48	3.13798e-68	3.66909e-66	406.652	426.338	297.377	574.56	494.895	441.661	37.866	58.096	35.382	48.0711	30.187	29.5849	440.247	39.8645	3.46076	up
ENSSSCG00000040673	TMEM140	4.89719e-68	5.68365e-66	965.516	857.424	711.293	1105.61	1153.28	894.414	116.587	151.43	65.5607	134.787	104.093	142.824	947.923	119.214	2.98962	up
ENSSSCG00000035038	CGNL1	1.17228e-67	1.35054e-65	14137.4	12786.3	11482.2	13506.6	13856.2	12252.6	5286.29	5484.83	5086.68	6008.88	6169.59	5332.43	13003.5	5561.45	1.22534	up
ENSSSCG00000000675		1.79178e-67	2.04917e-65	1317.64	1851.58	952.409	1888.83	2105.95	1579.09	70.7496	51.4292	46.8291	28.2771	71.8242	88.7548	1615.92	59.644	4.76153	up
ENSSSCG00000033120	PALM2-AKAP2	5.7955e-67	6.57999e-65	5853.3	6341.9	4400.37	6436.85	6658.1	5116.41	1934.15	1772.4	1746.2	1686.26	1877.84	1578.2	5801.15	1765.84	1.71607	up
ENSSSCG00000010831	DUSP10	4.41541e-66	4.97702e-64	2098.01	2050.03	1502.96	1801.8	2042.32	2120.58	678.598	597.15	597.331	545.748	553.775	656.99	1935.95	604.932	1.67827	up
ENSSSCG00000007435	PLTP	4.79582e-66	5.3672e-64	11549.8	12388.5	10937.6	13600.6	14223.8	15996.6	3699.9	3854.33	4273.93	4452.7	4508.27	4631.57	13116.2	4236.79	1.63036	up
ENSSSCG00000001984	KHNYN	6.75547e-66	7.50672e-64	5112.69	5401.87	4551.07	5246.2	5862.73	5154.73	2357.66	2591.46	2330.01	2258.4	2406.63	2401.48	5221.55	2390.94	1.12703	up
ENSSSCG00000014156	ARRDC3	7.26769e-66	7.96295e-64	7336.78	6787.23	5218.16	6513.99	6500.79	4821.97	1793.65	1667.64	1714.99	1444.96	1661.32	1218.08	6196.49	1583.44	1.96839	up
ENSSSCG00000004172	SLC2A12	7.25089e-66	7.96295e-64	2868.15	2595.06	2141.92	2876.76	2868.62	2521.9	1092.13	919.059	985.492	959.536	953.492	931.416	2645.4	973.522	1.44224	up
ENSSSCG00000023956	NEDD9	1.24182e-65	1.35117e-63	3456.55	3229.35	2893.4	3407.8	3618.92	3651.27	1074.2	859.058	711.802	1085.84	982.638	739.624	3376.21	908.86	1.89302	up
ENSSSCG00000031708		2.97002e-65	3.20926e-63	1112.05	1222.04	892.13	1217.36	1060.49	1315.91	205.273	198.098	133.203	255.436	139.485	218.317	1136.66	191.635	2.56686	up
ENSSSCG00000035297	ISG12(A)	2.02856e-64	2.17695e-62	14272.6	18431.3	14095.3	18799.3	18827.2	18887.6	2022.84	2951.46	2855.53	2453.51	4177.25	3783.81	17218.9	3040.74	2.50159	up
ENSSSCG00000028304	ZFP36L1	2.14532e-63	2.28659e-61	11211.3	11205.4	9158.4	11424.9	12380.3	11536.6	4843.86	4997.2	5047.14	4718.5	4421.87	5046.78	11152.8	4845.89	1.20261	up
ENSSSCG00000033327	PDGFB	2.93922e-63	3.1116e-61	2580.77	2492.51	1873.67	2222.09	2520.43	2976.67	729.418	711.437	567.152	721.066	607.903	749.825	2444.36	681.134	1.84312	up
ENSSSCG00000009396	PHF11	5.51921e-63	5.80369e-61	14948.5	16725	13709.5	17644.2	16909.5	17432.5	7217.45	6804.85	6678.87	7368.07	7225.1	7642.1	16228.2	7156.07	1.1813	up
ENSSSCG00000001463	PSMB9	6.304e-63	6.58474e-61	4625.39	5229.05	4040.71	5109.73	6448.65	5565.13	1271.5	1341.92	1387.18	1604.25	1591.58	1673.08	5169.78	1478.25	1.80636	up
ENSSSCG00000016900	ESM1	1.30649e-62	1.35563e-60	678.133	838.434	476.205	821.789	827.181	678.625	131.534	142.859	143.609	106.51	132.198	110.178	720.061	127.815	2.49489	up
ENSSSCG00000015563	RGL1	1.55382e-62	1.60166e-60	1190.42	1297.06	918.251	1419.09	1488.22	1158.6	267.055	240.955	272.649	268.632	364.326	282.587	1245.27	282.701	2.14011	up
ENSSSCG00000012890	TCIRG1	1.03498e-61	1.05987e-59	11290.9	13257.3	11263.1	12721.4	15463.7	15007.4	2944.58	3470.52	3448.7	3604.39	3818.13	4736.65	13167.3	3670.49	1.84299	up
ENSSSCG00000024867	ISG20	1.2889e-61	1.31133e-59	2294.52	2874.22	2282.57	2659.19	3025.93	2954.49	623.792	768.581	785.688	837.944	750.511	957.94	2681.82	787.409	1.76825	up
ENSSSCG00000025206	RNF19B	2.16882e-61	2.19233e-59	6245.18	7417.72	4117.06	6585.19	7104.39	5889.82	1482.75	1659.07	1532.87	1751.29	1461.47	1774.08	6226.56	1610.25	1.95113	up
ENSSSCG00000036340	ZBTB5	4.689e-61	4.70944e-59	1547.1	1559.13	1177.45	1701.92	1681.76	1390.53	488.272	460.006	465.169	539.15	496.524	423.371	1509.65	478.748	1.6568	up
ENSSSCG00000035940	SPSB1	2.13468e-60	2.13032e-58	4988.88	5575.63	4383.29	5601.22	6049.2	5583.28	1782.69	2143.84	1842.98	2064.23	2158.89	2172.96	5363.58	2027.6	1.40351	up
ENSSSCG00000022447	F3	3.58918e-60	3.55919e-58	5587.5	5671.53	4225.56	5897.89	5611.75	5913.01	1920.2	2196.22	1854.43	2072.71	2144.32	2206.63	5484.54	2065.75	1.40867	up
ENSSSCG00000020970	IL6	5.43986e-60	5.36049e-58	1625.47	2209.55	1390.44	2582.06	2379.03	2066.13	382.646	423.815	430.828	393.994	502.769	355.019	2042.11	414.845	2.29984	up
ENSSSCG00000016233	SERPINE2	6.49866e-59	6.36381e-57	2562.59	2966.33	2241.38	2770.94	2888.95	2835.5	991.491	1024.77	1140.55	970.847	1114.84	1173.2	2710.95	1069.28	1.34265	up
ENSSSCG00000007032	PLAT	1.56595e-58	1.52393e-56	19955.5	21559	17449.8	21722.5	23880.4	23168	6597.65	6986.75	8087.9	7720.59	8263.94	8925.47	21289.2	7763.72	1.45536	up
ENSSSCG00000011570	IRAK2	1.59078e-58	1.53854e-56	1265.39	1207.8	767.553	1191.64	1190.4	1201.96	310.9	233.336	233.105	284.656	213.391	209.135	1137.46	247.42	2.20012	up
ENSSSCG00000032422		3.22719e-58	3.10206e-56	1240.4	1534.44	908.205	1382.5	1501.47	1039.62	277.019	318.099	212.292	255.436	227.964	211.175	1267.77	250.331	2.33982	up
ENSSSCG00000038471	NUAK2	3.64758e-58	3.48477e-56	4365.27	4756.19	3891.01	4656.8	4958.67	5161.79	2018.85	1757.16	1930.4	2128.32	1947.58	2048.5	4631.62	1971.8	1.23211	up
ENSSSCG00000015556	LAMC2	4.29867e-58	4.08191e-56	41461.5	45192.8	34665.5	40709.7	41742.6	36717.3	18813.4	19138.3	16303.8	16981.3	15826.3	16581.9	40081.6	17274.2	1.21431	up
ENSSSCG00000034347	TRIM56	5.25966e-58	4.93464e-56	10234.5	10475.2	9380.43	10677.3	11647.7	9015.73	4314.73	4660.06	4895.2	4058.7	4791.4	4378.57	10238.5	4516.44	1.18087	up
ENSSSCG00000025698	SERPINE1	1.11204e-57	1.03711e-55	2669.37	3104.96	1860.61	2900.49	3724.08	2936.34	344.78	526.673	637.916	459.974	567.307	563.134	2865.97	516.631	2.47224	up
ENSSSCG00000015644	IKBKE	1.55651e-57	1.44304e-55	4952.53	4881.53	4668.61	4671.64	5350.16	5284.81	2230.11	2347.65	2411.18	2406.38	2625.23	2679.99	4968.21	2450.09	1.02008	up
ENSSSCG00000036383	LGALS3BP	2.43977e-57	2.24861e-55	21198.2	25981	22328.4	24026.7	28021.6	27722.8	2904.72	3994.33	3989.84	3960.68	5951	6464.82	24879.8	4544.23	2.45292	up
ENSSSCG00000038912	IFITM3	3.0119e-57	2.75967e-55	9619.94	12072.3	10378	12441.5	13061.7	12617.6	1496.7	2079.07	2360.19	1974.68	3163.39	2926.87	11698.5	2333.48	2.32591	up
ENSSSCG00000022204	AGRN	3.41849e-57	3.11401e-55	82013.2	91393.1	86049.4	84864.8	101864	90920.6	40698.9	44639.6	40687.2	44613.7	43190.3	48001.1	89517.6	43638.5	1.03658	up
ENSSSCG00000001049	HIVEP1	4.71644e-57	4.27151e-55	1410.79	1439.48	1408.52	1428.98	1520.92	1235.24	587.919	594.293	565.071	518.413	435.109	534.569	1407.32	539.229	1.38382	up
ENSSSCG00000034012	CASP3	1.52312e-56	1.37151e-54	17243	16883.6	11804.7	17184.4	15220.7	14637.3	6267.81	5266.73	5480.04	5647.88	6054.05	5251.84	15495.6	5661.39	1.45263	up
ENSSSCG00000027882	C1orf115	2.82511e-56	2.52936e-54	717.889	882.112	784.633	805.966	1026.91	792.57	141.499	136.192	125.918	197.94	223.8	188.732	835.013	169.013	2.30538	up
ENSSSCG00000011877	CD86	3.81214e-56	3.39368e-54	1378.98	1450.88	1149.32	1504.14	1241.66	1012.39	435.459	338.099	360.064	310.105	395.553	358.08	1289.56	366.227	1.8165	up
ENSSSCG00000011465	PDE12	2.11479e-55	1.85109e-53	5610.21	6070.33	5150.85	5767.36	6507.86	5185.99	2767.21	2653.37	2894.04	2716.49	2508.64	2693.25	5715.43	2705.5	1.07912	up
ENSSSCG00000005437	KLF4	5.84247e-55	5.08554e-53	10509.4	12122.6	10142	11498.1	12148.8	11765.5	4269.89	4784.82	4714.13	4190.66	4595.71	5718.06	11364.4	4712.21	1.27014	up
ENSSSCG00000032408	CASP7	1.09347e-54	9.46542e-53	5410.29	5915.56	4697.75	6281.59	5926.36	5665.96	2457.3	2259.08	2417.42	2676.9	2674.15	2442.29	5649.59	2487.86	1.18334	up
ENSSSCG00000009040	SMAD1	2.25503e-54	1.94131e-52	3352.04	3492.37	2837.13	3489.88	3579.15	3385.06	1669.09	1631.45	1645.26	1674	1772.7	1650.64	3355.94	1673.86	1.00374	up
ENSSSCG00000012258	FUNDC1	2.45949e-54	2.10575e-52	4566.32	4878.68	3272.15	5212.57	4524.75	4403.5	1490.72	1549.54	1427.77	1614.62	1731.07	1500.67	4476.33	1552.4	1.52783	up
ENSSSCG00000006173	GDAP1	3.61832e-54	3.08108e-52	2025.31	2078.52	1499.94	2189.46	1991.07	1692.03	649.7	685.723	604.616	640.005	667.236	517.227	1912.72	627.418	1.60797	up
ENSSSCG00000017087	GM2A	5.28096e-54	4.47254e-52	9799.41	11579.5	8315.5	10996.7	10951.3	10154.2	4116.43	4208.62	3618.33	4583.72	4382.32	3882.77	10299.4	4132.03	1.31763	up
ENSSSCG00000015322	TFPI2	9.38571e-54	7.86392e-52	3438.37	3451.54	2582.96	3866.66	3996.27	3519.17	1363.18	1269.54	1130.14	1251.73	1176.25	1162.99	3475.83	1225.64	1.5038	up
ENSSSCG00000002001	REC8	1.00556e-53	8.38035e-52	2806.81	3199.91	2969.75	3910.17	4094.37	3863.02	563.007	640.96	598.372	574.967	874.381	1004.87	3474.01	709.426	2.29226	up
ENSSSCG00000017420	CNP	2.07775e-53	1.72244e-51	10178.8	11995.4	9345.27	12277.4	13138.6	12130.5	4002.83	4308.62	4282.26	4715.68	4491.61	5059.03	11511	4476.67	1.36258	up
ENSSSCG00000014835	C2CD3	1.04608e-52	8.62627e-51	7844.53	8182.09	7108.91	8533.35	9044.2	7223.88	3888.24	3967.67	3619.37	3709.95	3399.68	3904.19	7989.49	3748.18	1.09194	up
ENSSSCG00000033703	FAM111A	1.05697e-52	8.67047e-51	11351.1	11084.8	8343.63	10046.4	10395.4	8883.64	4108.46	3884.81	4056.44	3345.18	4157.47	3327.8	10017.5	3813.36	1.39342	up
ENSSSCG00000013296	SLC1A2	9.52219e-52	7.7705e-50	298.742	225.038	209.972	268.985	296.937	227.889	49.8236	39.0481	37.4633	38.6454	47.8828	49.9884	254.594	43.8086	2.54007	up
ENSSSCG00000011972	FILIP1L	4.47233e-51	3.61199e-49	851.925	785.26	621.879	875.19	774.157	772.402	207.266	135.24	220.617	200.767	229.005	156.086	780.136	191.497	2.02722	up
ENSSSCG00000024669		7.92355e-51	6.36647e-49	13578.6	14712	13795.9	14336.3	16085.8	19581.3	4603.71	5251.49	4699.56	6005.11	5760.51	5956.78	15348.3	5379.53	1.51253	up
ENSSSCG00000008959	CXCL2	1.06678e-50	8.48444e-49	4305.06	4372.58	3629.8	5019.74	5013.46	5089.18	1099.11	1142.87	1556.81	1577.86	1613.44	1359.89	4571.64	1391.66	1.71606	up
ENSSSCG00000016991	DUSP1	1.28874e-50	1.01979e-48	6470.09	7159.44	5297.53	6767.15	7471.14	7364.04	1897.28	2095.26	2374.76	2192.42	2606.49	2741.2	6754.9	2317.9	1.54329	up
ENSSSCG00000011599	GRIP2	4.09075e-50	3.20469e-48	4683.32	4798.92	4867.53	4695.37	5307.74	5273.71	1683.04	1714.31	2216.58	1851.21	2236.96	2251.52	4937.77	1992.27	1.30976	up
ENSSSCG00000017466	CCR7	4.23388e-50	3.30032e-48	298.742	387.408	271.256	292.719	412.707	364.017	7.97178	24.7622	30.1787	32.9899	32.2688	43.8673	337.808	28.6731	3.56048	up
ENSSSCG00000039010	WNT7A	7.29724e-50	5.66006e-48	430.506	485.209	335.553	451.934	459.545	441.661	1031.35	1254.3	1166.56	1172.56	1124.2	1322.14	434.068	1178.52	-1.44042	down
ENSSSCG00000000647	OLR1	9.6756e-50	7.46785e-48	999.593	1159.37	616.856	1159.01	946.486	687.7	164.418	175.24	124.878	123.477	85.3563	103.037	928.17	129.401	2.84145	up
ENSSSCG00000031888	DDIT4	1.00999e-49	7.75712e-48	16947.6	18789.3	12185.4	17307	20316.3	18859.3	5242.44	5856.26	5526.87	6383.08	6351.76	6267.93	17400.8	5938.06	1.55111	up
ENSSSCG00000009293		6.53054e-49	4.91925e-47	3041.94	3246.44	2758.77	3309.9	3596.82	2942.39	1412	1591.45	1487.08	1316.77	1469.79	1351.73	3149.38	1438.14	1.13111	up
ENSSSCG00000008980	SCARB2	7.02833e-49	5.26889e-47	5438.69	5623.11	3989.47	5659.56	5605.57	4478.12	1841.48	2120.98	1784.71	1720.19	2086.02	1760.81	5132.42	1885.7	1.44458	up
ENSSSCG00000009100	TNIP3	1.56518e-48	1.16224e-46	579.309	550.726	438.028	543.904	621.269	507.204	108.616	126.668	136.325	126.304	99.9293	64.2708	540.073	110.352	2.29017	up
ENSSSCG00000036556		2.68568e-48	1.98487e-46	2494.44	3046.09	1961.08	2840.17	2983.51	3098.68	931.702	765.724	975.086	846.428	975.351	890.609	2737.33	897.483	1.60921	up
ENSSSCG00000026169	MFSD12	3.07119e-48	2.25913e-46	21130	23329	20250.8	23889.2	26042.9	25027.5	9660.81	10785.8	10278.5	10417.3	11447.1	12024.8	23278.2	10769	1.11214	up
ENSSSCG00000020666	EHD4	5.01942e-48	3.67497e-46	15970.8	17867.3	14458.9	17901.3	18209.5	14918.7	8532.8	8364.86	7538.44	8177.73	7704.96	7515.6	16554.4	7972.4	1.05414	up
ENSSSCG00000008844	KDR	1.72581e-47	1.25185e-45	1071.15	1139.43	817.786	1144.18	1147.98	1046.68	439.445	400.957	374.633	421.329	375.776	396.846	1061.2	401.498	1.40212	up
ENSSSCG00000017402	STAT5A	3.91004e-47	2.82316e-45	3573.54	2573.22	3642.87	3594.71	4013.06	3075.49	1347.23	1383.83	1155.12	1270.58	1221.01	1190.54	3412.15	1261.38	1.43554	up
ENSSSCG00000005211	CD274	4.19949e-47	3.01824e-45	545.232	495.654	348.614	474.679	530.244	283.349	59.7884	67.6199	48.9104	86.7164	66.6195	46.9279	446.295	62.7637	2.82774	up
ENSSSCG00000022741	PDGFRB	4.93667e-47	3.53186e-45	232.86	281.06	202.94	229.428	300.472	243.014	33.8801	52.3816	30.1787	32.9899	44.76	24.4841	248.296	36.4457	2.76717	up
ENSSSCG00000000021		5.01167e-47	3.56922e-45	1005.27	1081.51	847.926	1157.03	1341.52	1316.92	274.03	255.241	339.251	292.197	321.647	377.463	1125.03	309.972	1.86075	up
ENSSSCG00000035400	YPEL2	1.16403e-46	8.25251e-45	4001.78	4061.13	3172.69	4073.34	4445.21	3228.76	1656.14	1446.68	1439.21	1359.19	1350.09	1179.32	3830.49	1405.1	1.44688	up
ENSSSCG00000033115	IFNAR1	1.77093e-46	1.24986e-44	5593.17	5644	4110.03	5609.13	5047.04	4520.47	2022.84	1891.45	2098.98	1752.24	2025.65	1523.11	5087.31	1885.71	1.43184	up
ENSSSCG00000027372	SAMD9	2.11899e-46	1.48881e-44	16053.7	17152.3	10458.4	15089.9	17701.3	12568.2	4213.09	4526.72	3115.7	3470.54	3426.74	2450.45	14837.3	3533.87	2.06986	up
ENSSSCG00000031781	PSMB10	2.22113e-46	1.5536e-44	5261.49	5856.69	4923.8	6150.07	6331.12	6397.02	2306.83	2584.79	2642.2	2600.55	2724.11	2905.45	5820.03	2627.32	1.1476	up
ENSSSCG00000034570	IFI6	2.60838e-46	1.81636e-44	4462.95	6215.61	4661.58	6538.71	6812.75	5982.59	210.256	379.052	208.129	200.767	492.36	542.731	5779.03	338.883	4.09219	up
ENSSSCG00000000402	RBMS2	9.14407e-46	6.31142e-44	4127.86	4510.26	3351.52	4570.77	4932.15	3990.07	1949.1	1789.55	1730.6	1810.68	1874.72	1757.75	4247.11	1818.73	1.22369	up
ENSSSCG00000024166	SLC2A6	3.19998e-45	2.199e-43	2182.07	2485.87	1823.44	2550.41	2840.34	2465.44	605.856	780.962	606.697	785.161	664.113	911.012	2391.26	725.633	1.72044	up
ENSSSCG00000016438	NUB1	6.07038e-45	4.15331e-43	6200.88	7139.5	4794.2	7200.29	7288.21	6081.41	2671.54	2681.94	2488.19	2664.64	2463.88	2452.49	6450.75	2570.45	1.32747	up
ENSSSCG00000012173	SAT1	9.47008e-45	6.45118e-43	16537.6	18236.6	13225.2	18262.3	17628.9	17114.9	8042.53	7548.66	7894.34	8526.49	8077.62	7773.7	16834.2	7977.22	1.07746	up
ENSSSCG00000012055	MORC3	3.52172e-44	2.38867e-42	3188.47	3065.08	2192.15	2889.61	2741.36	2044.95	921.737	713.342	818.989	564.599	794.23	636.586	2686.94	741.581	1.85748	up
ENSSSCG00000038452	ADAMTS17	4.37104e-44	2.93929e-42	826.936	869.768	759.516	990.893	998.627	761.31	298.942	346.671	229.983	266.747	275.846	301.971	867.842	286.693	1.59774	up
ENSSSCG00000003613	HDAC1	2.077e-43	1.38479e-41	29179	38646.8	24161.9	33688.4	34232.6	31938.7	12805.7	14204.9	12212	13420.3	12633.8	12723.6	31974.6	13000	1.29841	up
ENSSSCG00000015303		2.5004e-43	1.66001e-41	12576.7	12660.1	9448.74	12981.5	11859.8	11005.2	5793.49	4710.53	4811.95	4632.73	4320.9	4080.68	11755.3	4725.05	1.31489	up
ENSSSCG00000015549	RNASEL	4.04906e-43	2.67682e-41	9932.31	7083.48	7555.98	10814.8	10657.9	8449.03	3354.13	3657.19	3524.67	3136.87	3167.55	3172.73	9082.25	3335.52	1.44513	up
ENSSSCG00000027860	ERAP2	4.1041e-43	2.70181e-41	672.453	832.736	440.037	803.988	786.529	647.366	67.7602	75.239	22.8942	90.4867	99.9293	83.654	697.185	73.3272	3.24834	up
ENSSSCG00000040707		6.63003e-43	4.32831e-41	1605.03	1409.1	1414.55	1463.59	1292.91	1233.22	599.877	631.436	703.477	532.552	571.471	576.396	1403.07	602.535	1.21932	up
ENSSSCG00000026454	PMAIP1	7.45678e-43	4.84784e-41	2706.85	2703.31	1804.35	2640.4	2591.13	2117.55	1001.46	875.249	741.981	814.38	827.539	750.846	2427.27	835.242	1.53894	up
ENSSSCG00000004053	TAGAP	8.73644e-43	5.6563e-41	406.652	452.925	269.247	407.433	496.662	401.327	87.6896	72.3818	66.6014	67.865	102.011	94.8759	405.708	81.9041	2.31033	up
ENSSSCG00000031503	PRRX1	8.81786e-43	5.68552e-41	1038.21	1144.18	951.405	964.193	1014.53	884.33	401.579	478.101	469.332	423.214	465.296	457.036	999.476	449.093	1.15449	up
ENSSSCG00000002474	PPP4R4	1.43866e-42	9.23811e-41	343.042	383.609	213.991	396.555	402.102	226.881	42.8483	58.096	52.0323	47.1285	49.9646	38.7665	327.697	48.1394	2.76704	up
ENSSSCG00000017091	TNIP1	4.16335e-42	2.65168e-40	13249.1	13831.8	12720.9	13043.8	14898.1	15567	5909.08	6234.36	6566.48	7200.29	6987.76	7643.12	13885.1	6756.85	1.03916	up
ENSSSCG00000008954		1.48059e-41	9.35399e-40	674.725	831.787	640.967	837.611	724.667	706.859	129.541	124.763	192.52	141.385	250.864	140.784	736.103	163.31	2.17418	up
ENSSSCG00000030694	PKP1	2.78653e-41	1.74637e-39	329.411	273.464	309.433	266.018	281.029	332.758	866.931	972.393	1164.48	709.755	973.27	1181.36	298.686	978.032	-1.71184	down
ENSSSCG00000030042	SBNO2	8.14535e-41	5.06434e-39	16708	18793.1	18739.8	17784.7	21871.7	20033.1	8032.57	8758.2	9072.36	8710.29	9616.11	10485.3	18988.4	9112.47	1.05928	up
ENSSSCG00000027607	IER3	2.20615e-40	1.35553e-38	4387.98	4980.28	3970.38	5359.92	4769.55	5703.27	1658.13	1697.16	2123.96	1878.54	2170.34	2090.33	4861.9	1936.41	1.32834	up
ENSSSCG00000036113	GSAP	3.05899e-40	1.8722e-38	899.633	927.689	676.13	988.916	891.694	861.138	371.684	274.289	326.763	347.808	313.32	324.414	874.2	326.38	1.42156	up
ENSSSCG00000004369	PRDM1	3.23988e-40	1.97519e-38	592.94	634.285	397.842	608.183	703.457	597.956	114.594	158.097	87.4143	88.6015	147.812	133.642	589.111	121.694	2.27561	up
ENSSSCG00000016263		5.8641e-40	3.54744e-38	3414.52	3861.73	2656.3	4135.64	3771.8	2881.89	1414	1409.54	1241.49	1284.72	1301.16	1183.4	3453.65	1305.72	1.4033	up
ENSSSCG00000021515	HS3ST1	9.59711e-40	5.78337e-38	1777.68	2121.25	1818.42	2190.45	2562.85	2322.25	534.11	489.53	618.144	465.629	749.47	786.552	2132.15	607.239	1.81273	up
ENSSSCG00000032320	TCIM	3.83225e-39	2.25728e-37	411.196	366.518	308.428	350.076	457.778	473.928	86.6931	29.5242	62.4388	80.1184	55.1693	52.0287	394.654	60.9954	2.69386	up
ENSSSCG00000032170	DAPK3	4.48516e-39	2.62215e-37	10189	9979.54	9583.37	9580.61	10501.5	12375.6	4774.1	5020.06	4264.57	5494.24	4975.65	5420.17	10368.3	4991.46	1.05459	up
ENSSSCG00000006737	IGSF3	6.66871e-39	3.88421e-37	2372.9	2389.96	2135.89	2308.13	2808.53	2320.23	542.081	808.581	926.175	547.633	753.633	870.206	2389.27	741.385	1.68871	up
ENSSSCG00000031610		1.06164e-38	6.16067e-37	617.93	706.449	373.73	709.052	744.109	339.817	1.99295	16.1907	3.12194	18.8514	11.4502	5.10085	581.848	9.45134	5.93564	up
ENSSSCG00000033222	TRIM14	2.52826e-38	1.45635e-36	3778.01	3953.84	3044.09	3901.27	3752.36	3126.92	1654.15	1831.45	1514.14	1419.51	1502.06	1340.5	3592.75	1543.64	1.21868	up
ENSSSCG00000015579	PTGS2	3.41136e-38	1.95785e-36	611.115	578.263	496.298	563.682	723.783	572.747	205.273	209.526	198.763	131.96	157.18	158.126	590.981	176.805	1.74148	up
ENSSSCG00000015301	STEAP1	4.10048e-38	2.34476e-36	6880.15	7152.8	5499.46	7413.9	6897.59	7386.22	3639.12	3429.57	3291.56	3572.34	3381.98	3002.36	6871.69	3386.16	1.02097	up
ENSSSCG00000008645	ID2	9.86956e-38	5.58254e-36	681.54	667.518	964.465	809.922	817.46	908.531	1843.47	1775.26	1781.59	1985.05	1990.26	2078.09	808.239	1908.95	-1.23966	down
ENSSSCG00000009469	ACOD1	1.8782e-37	1.05855e-35	232.86	240.231	137.637	185.916	266.89	199.655	0	0	4.16259	2.82771	0	0	210.531	1.16505	7.49976	up
ENSSSCG00000016459	EPHA1	3.32137e-37	1.85854e-35	4058.57	4560.58	4082.9	4453.09	5132.76	4610.21	1823.55	2065.74	2178.07	2395.07	2327.52	2295.38	4483.02	2180.89	1.03974	up
ENSSSCG00000005724	SETX	4.92123e-37	2.73425e-35	10978.5	12046.7	9005.69	12940	13083.8	10137	5566.3	4843.87	4990.94	4669.49	4880.92	4217.39	11365.3	4861.48	1.22521	up
ENSSSCG00000005498	PAPPA	5.32369e-37	2.9474e-35	836.023	677.014	561.6	754.543	888.159	542.497	233.175	222.86	227.902	181.916	192.572	195.873	709.972	209.049	1.76413	up
ENSSSCG00000027806	SAMHD1	9.53219e-37	5.25882e-35	9538.16	10086.8	6667.87	10312.4	10170.1	8373.41	4130.38	3869.57	3819.17	3953.14	4135.62	3930.72	9191.46	3973.1	1.21007	up
ENSSSCG00000024759		1.34742e-36	7.40751e-35	926.895	906.8	828.837	780.254	950.905	943.823	212.249	375.243	299.706	324.244	323.729	340.737	889.586	312.651	1.50828	up
ENSSSCG00000004755	DLL4	5.99842e-36	3.26331e-34	358.945	355.124	226.047	393.588	451.591	363.009	10.9612	48.572	40.5852	14.1385	37.4735	15.3026	358.051	27.8388	3.68631	up
ENSSSCG00000010494	SORBS1	8.00714e-36	4.3112e-34	3754.15	3667.08	3150.59	3031.03	3693.15	3278.17	1799.63	1855.26	1741	1761.66	1477.08	1537.4	3429.03	1695.34	1.01603	up
ENSSSCG00000005487	COL27A1	8.80391e-36	4.72396e-34	2151.4	2228.54	1812.39	2229.02	2335.73	1904.79	866.931	973.345	1024	753.113	997.211	1010.99	2110.31	937.598	1.1709	up
ENSSSCG00000031924	NKX3-1	9.04069e-36	4.83445e-34	1064.34	1056.83	614.847	1193.62	1050.77	899.456	255.097	286.67	245.593	319.531	267.519	323.394	979.976	282.967	1.79182	up
ENSSSCG00000003167		2.01658e-35	1.07468e-33	440.729	522.241	482.233	520.17	504.616	675.6	113.598	113.335	139.447	154.581	179.04	178.53	524.265	146.422	1.84136	up
ENSSSCG00000004332	BACH2	2.18491e-35	1.16045e-33	462.312	443.43	351.628	349.087	473.685	301.499	102.637	85.7153	125.918	87.659	114.502	113.239	396.94	104.945	1.92136	up
ENSSSCG00000038879	RELB	2.28954e-35	1.21191e-33	4748.06	4867.28	5139.8	4769.54	5115.09	5999.73	1983.98	2397.17	2208.25	2552.48	2768.87	2532.06	5106.58	2407.14	1.08507	up
ENSSSCG00000024152	ETV6	2.40163e-35	1.26696e-33	2804.54	3409.76	2410.16	3267.38	3386.49	2996.84	1191.78	1320.97	1183.21	1128.26	1277.22	1550.66	3045.86	1275.35	1.25621	up
ENSSSCG00000004434	FRK	2.62786e-35	1.38166e-33	3549.69	3536.04	2594.01	3471.09	3382.96	3031.12	1519.62	1519.07	1441.3	1208.37	1238.71	1089.54	3260.82	1336.1	1.28714	up
ENSSSCG00000038825		7.93818e-35	4.0913e-33	414.604	355.124	300.391	386.666	395.032	349.9	118.58	135.24	145.69	107.453	137.403	117.32	366.953	126.948	1.53214	up
ENSSSCG00000025836		1.61285e-34	8.25821e-33	678.133	771.017	615.851	827.722	781.226	573.756	263.069	287.623	284.096	281.828	220.677	242.801	707.951	263.349	1.42657	up
ENSSSCG00000016830	PRLR	2.91676e-34	1.48376e-32	1381.26	1067.27	1325.13	1215.38	1421.94	899.456	254.101	461.91	378.795	322.359	404.922	325.434	1218.41	357.92	1.76724	up
ENSSSCG00000001064		3.6782e-34	1.86505e-32	170.385	224.089	134.623	257.118	313.728	229.906	26.9048	23.8098	18.7316	32.9899	24.9823	40.8068	221.641	28.0376	2.98311	up
ENSSSCG00000037815	ZC3H12A	1.01537e-33	5.099e-32	2676.18	2902.71	2802.98	3023.11	3414.77	3560.51	1083.17	1120.01	1082.27	1181.04	1276.18	1623.09	3063.38	1227.63	1.31949	up
ENSSSCG00000031789	ACSL5	2.82632e-33	1.40135e-31	2187.74	2505.81	1694.85	2346.7	2639.73	2385.78	949.639	844.772	1078.11	1027.4	1010.74	908.972	2293.43	969.939	1.24187	up
ENSSSCG00000008771	C4orf19	3.06946e-33	1.51711e-31	780.364	1137.53	590.735	1105.61	1174.49	996.258	188.333	217.146	232.064	262.034	304.993	255.043	964.165	243.269	1.98741	up
ENSSSCG00000009827	HVCN1	3.20979e-33	1.58148e-31	600.891	542.181	444.056	752.565	514.337	610.057	96.6579	125.716	166.503	178.146	128.034	177.51	577.348	145.428	1.98894	up
ENSSSCG00000021576		3.35067e-33	1.64571e-31	444.137	540.282	446.065	549.837	495.778	583.839	169.4	175.24	129.04	128.189	159.262	214.236	509.99	162.561	1.65009	up
ENSSSCG00000013940	NLRP3	3.43818e-33	1.68342e-31	483.894	559.272	346.605	408.422	568.245	370.067	134.524	67.6199	87.4143	106.51	61.4149	89.775	456.084	91.2097	2.32175	up
ENSSSCG00000037532	MNDA	5.26142e-33	2.5681e-31	127.221	209.846	82.3814	205.694	199.725	141.17	4.98236	0	8.32517	0	8.32744	7.14119	161.006	4.79603	5.09478	up
ENSSSCG00000027340	PI4K2B	1.58725e-32	7.6052e-31	8035.36	8538.16	5907.35	8900.24	8023.48	6099.56	3317.26	3396.23	3301.97	3107.65	3046.8	2621.84	7584.02	3131.96	1.27589	up
ENSSSCG00000008334	MXD1	1.92628e-32	9.2015e-31	8765.74	10475.2	4729.9	9428.32	9671.65	6525.09	2692.47	2437.17	2582.88	2177.34	2190.12	1961.79	8265.98	2340.29	1.82052	up
ENSSSCG00000013742	NFIX	2.49801e-32	1.18963e-30	870.1	926.74	755.498	1050.23	1079.93	648.374	251.111	288.575	224.78	315.761	324.77	309.112	888.478	285.685	1.63705	up
ENSSSCG00000005027	FRMD6	2.8923e-32	1.37323e-30	15273.3	15400.4	13291.5	14440.1	15235.7	12622.6	7856.19	7429.62	6474.9	6062.61	6160.22	5148.8	14377.3	6522.06	1.14037	up
ENSSSCG00000015175	VWA5A	5.4086e-32	2.55247e-30	5789.69	5425.6	4487.78	6153.03	5813.24	5011.54	1427.95	1461.92	1811.77	1692.86	2613.78	2082.17	5446.81	1848.41	1.55931	up
ENSSSCG00000033844	CYP1B1	7.2986e-32	3.42379e-30	462.312	424.439	327.516	356.01	311.96	318.641	139.506	100.001	98.8614	116.879	94.7246	95.896	366.813	107.645	1.767	up
ENSSSCG00000039761	MYCL	8.54178e-32	3.98311e-30	280.567	345.628	273.265	295.686	317.263	404.352	93.6685	102.858	106.146	100.855	120.748	109.158	319.46	105.572	1.59879	up
ENSSSCG00000038500	TRIB1	1.32391e-31	6.1552e-30	4319.83	4253.89	3527.33	4457.04	4236.65	4245.19	1700.98	1866.69	2296.71	1724.9	2019.4	2292.32	4173.32	1983.5	1.07335	up
ENSSSCG00000005423	ABCA1	2.00115e-31	9.24895e-30	17107.8	15941.6	14324.3	15391.5	17745.5	9313.2	5242.44	5818.17	4986.78	3512.01	4160.6	3792.99	14970.7	4585.5	1.70699	up
ENSSSCG00000001081		2.75456e-31	1.26661e-29	1081.38	1045.43	1153.34	950.348	1383.05	1266.5	526.138	543.816	467.25	493.906	479.869	560.074	1146.67	511.842	1.16389	up
ENSSSCG00000026602	PTGIR	5.22313e-31	2.37895e-29	189.695	266.817	137.637	231.406	341.124	283.349	17.9365	22.8574	44.7478	39.5879	24.9823	31.6253	241.671	30.2895	2.99775	up
ENSSSCG00000010509	PIK3AP1	8.47836e-31	3.85041e-29	33175.1	36037.4	27483.2	36130	36932.4	26924.2	12436	17217.4	15446.3	14980.3	15301.7	13577.5	32780.4	14826.5	1.14466	up
ENSSSCG00000009229	ARHGAP24	1.02195e-30	4.62774e-29	664.502	706.449	1013.69	563.682	687.55	692.742	1822.55	1720.02	1748.29	1824.81	1723.78	1973.01	721.436	1802.08	-1.32071	down
ENSSSCG00000013300	EHF	1.37e-30	6.16813e-29	1672.05	1781.32	1371.35	2249.78	2099.77	1492.37	748.351	668.58	733.656	565.542	564.184	609.042	1777.77	648.226	1.45577	up
ENSSSCG00000001931		1.5431e-30	6.92761e-29	336.227	270.616	241.116	241.295	230.656	302.507	62.7778	52.3816	59.3168	84.8313	89.52	75.4926	270.403	70.72	1.93414	up
ENSSSCG00000028056	ZFP36	1.66258e-30	7.44266e-29	10098.2	10912.9	9681.82	11690	12001.2	11803.8	4681.43	5026.73	5302.09	5201.1	5960.37	6576.02	11031.3	5457.96	1.01527	up
ENSSSCG00000014171	ERAP1	7.29605e-30	3.24757e-28	2945.39	3371.78	2570.9	3293.09	3500.5	2561.23	1552.5	1566.69	1532.87	1385.58	1397.97	1300.72	3040.48	1456.05	1.06239	up
ENSSSCG00000040719	KIAA0040	9.3732e-30	4.14857e-28	2267.26	2847.64	1660.69	2442.62	2797.04	2300.07	1049.29	1036.2	957.395	833.232	927.469	853.883	2385.88	942.911	1.33952	up
ENSSSCG00000025856	TMEM106A	9.92325e-30	4.37965e-28	565.679	716.894	495.293	689.274	691.969	598.965	213.245	256.194	215.414	294.082	233.168	218.317	626.346	238.403	1.3932	up
ENSSSCG00000021206	IL1RAP	1.32542e-29	5.83333e-28	2738.66	2765.98	2478.47	2972.68	2642.38	2132.68	1421.97	1316.21	1296.65	1195.18	1368.82	1074.24	2621.81	1278.84	1.03576	up
ENSSSCG00000030655	MAMDC2	2.23737e-29	9.81937e-28	1513.02	1575.27	1081	1686.1	1558.03	1299.77	641.729	600.96	429.787	601.359	518.383	459.077	1452.2	541.882	1.42179	up
ENSSSCG00000007485	BCAS1	2.3805e-29	1.04183e-27	602.027	647.578	518.4	517.203	439.219	545.522	1265.52	1256.21	1416.32	1020.8	1428.16	1222.16	544.992	1268.19	-1.21893	down
ENSSSCG00000027529	BIRC3	3.38933e-29	1.47922e-27	13671.7	12770.2	9822.47	13121.9	11329.6	9514.87	5984.82	3847.67	4527.85	5162.45	3994.05	4456.11	11705.1	4662.16	1.32803	up
ENSSSCG00000040629	IL34	4.09751e-29	1.78333e-27	1619.79	1734.79	1566.25	1714.78	1892.09	1920.92	679.595	760.009	747.184	915.235	892.077	959.981	1741.44	825.68	1.07684	up
ENSSSCG00000004658	FBN1	7.63763e-29	3.29659e-27	249.898	206.048	135.628	220.528	246.564	182.513	32.8836	53.334	29.1381	47.1285	30.187	24.4841	206.863	36.1925	2.51008	up
ENSSSCG00000011592	PLXND1	1.41465e-28	6.07254e-27	3047.62	3010	3133.51	2557.34	3437.75	3612.95	1459.83	1804.78	1477.72	1554.3	1432.32	1662.88	3133.19	1565.31	1.00111	up
ENSSSCG00000008985	SOWAHB	1.82431e-28	7.80965e-27	806.489	861.222	745.451	993.86	1019.84	870.213	439.445	466.672	410.015	380.798	397.635	419.29	882.845	418.976	1.07581	up
ENSSSCG00000001483	FAM83B	2.41603e-28	1.02865e-26	3976.79	4139.94	3128.48	3928.96	3829.25	2380.73	1572.43	1392.4	1287.28	1147.11	1159.6	977.323	3564.03	1256.02	1.5046	up
ENSSSCG00000011720	MBNL1	2.81012e-28	1.1932e-26	19300.1	20171.8	14684	19090	20195.2	13635	8547.75	7983.91	8301.24	6286	7053.34	6281.19	17846	7408.9	1.26829	up
ENSSSCG00000000062	CSDC2	6.39475e-28	2.67896e-26	549.776	602.001	686.177	595.327	505.499	624.174	1038.32	1180.01	1167.61	1367.67	1306.37	1385.39	593.826	1240.9	-1.06351	down
ENSSSCG00000022011	NMI	1.29593e-27	5.30145e-26	3020.36	3049.88	1998.25	3388.02	3181.47	2735.68	1225.66	1060.01	1304.97	1130.14	1392.76	1062	2895.61	1195.92	1.27596	up
ENSSSCG00000009474	SCEL	1.38942e-27	5.66912e-26	1709.53	1675.92	1612.47	1572.38	1444.92	1329.02	4317.72	3762.9	3528.83	3059.58	3203.98	2764.66	1557.37	3439.61	-1.14332	down
ENSSSCG00000021815		3.45631e-27	1.39571e-25	783.771	1063.47	714.307	930.57	1078.16	1096.09	239.154	273.337	269.527	280.886	363.285	414.189	944.395	306.73	1.62327	up
ENSSSCG00000032613	SNAI1	4.05607e-27	1.63369e-25	779.228	945.73	923.274	959.248	1018.95	998.275	402.575	287.623	227.902	360.062	334.139	430.512	937.451	340.469	1.46142	up
ENSSSCG00000017723	CCL2	4.79517e-27	1.92643e-25	80.6489	144.328	75.3488	109.77	115.77	76.6352	7.97178	0	4.16259	3.77028	0	0	100.417	2.65077	5.24103	up
ENSSSCG00000018085		8.70667e-27	3.48e-25	201.054	270.616	204.949	238.329	229.772	226.881	565	469.53	485.982	520.298	520.465	438.673	228.6	499.991	-1.1275	down
ENSSSCG00000015657	PIGR	9.09061e-27	3.62422e-25	2322.92	3416.4	2815.03	4016.97	4355.96	3066.42	799.171	796.2	1097.88	1012.32	1294.92	1274.19	3332.28	1045.78	1.6723	up
ENSSSCG00000040332		2.14551e-26	8.42502e-25	6232.69	5990.57	5493.43	6949.11	7281.14	6752.98	2147.4	2492.41	2917.97	2664.64	3511.06	3269.65	6449.99	2833.86	1.18668	up
ENSSSCG00000002002	IRF9	2.23675e-26	8.76136e-25	2305.88	2364.33	2398.1	2614.69	3185	3286.24	505.212	959.059	466.21	579.68	946.205	922.234	2692.37	729.767	1.88344	up
ENSSSCG00000025500		2.73745e-26	1.06958e-24	148.803	127.237	124.577	168.116	155.538	185.538	28.8977	38.0957	39.5446	34.8751	37.4735	18.3631	151.635	32.8749	2.20488	up
ENSSSCG00000004452	PRSS35	4.18972e-26	1.6289e-24	813.305	732.086	527.442	527.092	613.316	572.747	220.221	221.907	285.137	252.609	250.864	223.417	630.998	242.359	1.38027	up
ENSSSCG00000009169	SLC39A8	4.70072e-26	1.82304e-24	1821.98	1246.73	1187.5	1678.19	1754.22	1665.81	483.289	726.676	639.998	568.369	633.926	483.561	1559.07	589.303	1.40341	up
ENSSSCG00000008159	IL18R1	7.94565e-26	3.06632e-24	210.142	110.145	164.763	137.459	104.281	73.6102	807.143	670.484	488.063	790.816	519.424	516.206	133.4	632.023	-2.2473	down
ENSSSCG00000013181	SERPING1	9.66963e-26	3.71333e-24	4448.19	5094.22	3930.2	5150.27	5077.09	5371.52	1369.15	1617.16	1844.03	1936.98	2485.74	2266.82	4845.25	1919.98	1.33564	up
ENSSSCG00000035181		1.09677e-25	4.20151e-24	708.802	788.109	606.809	1022.54	922.625	620.14	302.928	167.621	206.048	236.585	262.314	163.227	778.171	223.121	1.80271	up
ENSSSCG00000038460	FOXF1	1.33876e-25	5.09117e-24	339.634	516.543	424.967	497.425	571.78	480.987	137.513	76.1914	146.731	114.993	135.321	174.449	471.889	130.867	1.8527	up
ENSSSCG00000005533	PTGS1	1.79018e-25	6.7914e-24	3883.64	4110.51	3668.99	4206.85	4658.2	4446.86	1498.7	1784.78	1847.15	2114.18	2183.87	2373.94	4162.51	1967.1	1.08152	up
ENSSSCG00000022721	CDH16	1.89029e-25	7.1195e-24	772.412	895.405	653.023	853.434	982.719	991.216	281.005	200.002	297.625	318.589	310.197	390.725	858.035	299.691	1.51837	up
ENSSSCG00000039962	HSPB1	2.6548e-25	9.90367e-24	30420.6	31983	37761.8	33144.5	33002.4	41181.3	58598.6	68000.8	64678.3	74178.3	70571.9	88343.7	34582.3	70728.6	-1.03226	down
ENSSSCG00000005663		4.02712e-25	1.49519e-23	425.963	279.161	398.847	385.677	429.498	392.251	739.383	815.248	804.42	863.394	810.885	917.133	385.233	825.077	-1.09937	down
ENSSSCG00000028322		5.01875e-25	1.85457e-23	552.048	625.739	409.898	458.857	547.035	478.97	164.418	162.859	231.024	186.629	202.981	131.602	512.091	179.919	1.50977	up
ENSSSCG00000036911		5.92952e-25	2.18084e-23	481.622	429.187	349.619	413.367	446.289	310.574	150.467	123.811	97.8208	123.477	120.748	64.2708	405.11	113.432	1.8354	up
ENSSSCG00000004897	ZCCHC2	9.9072e-25	3.60153e-23	4033.58	4343.14	3278.18	4234.54	4700.61	3237.84	2218.15	2000.98	1931.44	1845.55	1858.06	1661.86	3971.32	1919.34	1.04908	up
ENSSSCG00000004138	HIVEP2	1.16202e-24	4.19505e-23	8528.34	9054.7	7686.59	9434.25	9327	6321.4	4378.5	4514.34	4434.19	3660.94	3813.97	3523.67	8392.05	4054.27	1.04961	up
ENSSSCG00000010640	NRAP	1.2576e-24	4.52967e-23	896.226	628.588	617.86	620.05	797.134	716.943	222.213	355.242	282.015	287.484	258.151	240.76	712.8	274.311	1.37667	up
ENSSSCG00000000091	APOBEC3B	1.37316e-24	4.93455e-23	538.417	466.218	428.986	499.402	395.916	497.121	216.235	232.384	247.674	202.652	210.268	225.458	471.01	222.445	1.08137	up
ENSSSCG00000001456		1.67729e-24	5.9863e-23	272.616	266.817	191.888	262.063	349.077	223.856	65.7672	97.144	78.0485	75.4056	83.2744	67.3313	261.053	77.8285	1.74626	up
ENSSSCG00000004507	SMAD7	3.50216e-24	1.23031e-22	997.321	875.465	723.349	827.722	964.161	1117.26	435.459	432.386	357.982	471.285	372.653	374.403	917.546	407.361	1.17067	up
ENSSSCG00000013599	ANGPTL4	3.82807e-24	1.3418e-22	826.936	978.964	730.381	896.946	831.6	999.283	340.794	294.289	387.12	420.386	370.571	469.279	877.352	380.407	1.206	up
ENSSSCG00000014565		5.926e-24	2.05873e-22	5030.9	5973.48	4584.22	6246.98	6407.12	6174.18	417.522	304.766	273.69	698.444	1004.5	941.618	5736.15	606.756	3.24099	up
ENSSSCG00000013114	SLC15A3	1.19864e-23	4.10948e-22	238.539	255.423	164.763	296.675	269.541	300.491	46.8342	58.096	93.6582	52.7839	67.6605	70.3918	254.239	64.9041	1.97243	up
ENSSSCG00000016018	FRZB	1.35702e-23	4.64232e-22	99.9593	132.934	81.3767	104.825	174.981	104.869	14.9471	23.8098	20.8129	20.7365	15.614	11.2219	116.491	17.857	2.70461	up
ENSSSCG00000035598	EDN1	1.39485e-23	4.76134e-22	240.811	316.193	188.874	310.519	256.285	282.34	16.94	16.1907	15.6097	61.267	53.0874	29.5849	265.837	32.1133	3.04829	up
ENSSSCG00000008090	IL1A	1.96845e-23	6.66128e-22	1798.13	1890.51	1214.62	1736.54	1570.41	1459.09	881.879	687.627	731.574	715.41	685.973	588.638	1611.55	715.184	1.17195	up
ENSSSCG00000040288	ARNT2	4.8635e-23	1.60762e-21	1503.93	1329.34	1333.17	1398.33	1659.66	1453.04	638.739	741.914	566.112	757.826	538.161	828.379	1446.25	678.522	1.09149	up
ENSSSCG00000016053	NEMP2	5.69074e-23	1.8771e-21	809.897	977.065	623.888	966.17	889.927	751.227	351.755	380.005	360.064	299.737	422.618	312.172	836.362	354.392	1.23943	up
ENSSSCG00000036956	SOCS3	5.70919e-23	1.87923e-21	2541.01	2658.68	2745.71	2818.41	3025.04	3230.78	856.967	1013.35	1364.29	1116	1476.04	1453.74	2836.61	1213.4	1.22546	up
ENSSSCG00000015324		7.59669e-23	2.49528e-21	119.27	263.969	148.688	291.73	257.168	218.814	35.873	40.9529	58.2762	32.9899	39.5553	42.8472	216.607	41.7491	2.37844	up
ENSSSCG00000012006		8.56001e-23	2.79996e-21	11264.7	15609.3	9847.59	14390.7	14207.9	10598.9	6304.68	5770.55	6747.55	5371.7	5688.68	5186.55	12653.2	5844.95	1.1143	up
ENSSSCG00000031118	PREX1	1.37751e-22	4.45006e-21	301.014	264.918	310.437	340.187	291.634	275.282	97.6543	119.049	134.243	111.223	105.134	152.005	297.245	119.885	1.31048	up
ENSSSCG00000036790	AKAP7	1.7793e-22	5.70103e-21	923.487	912.497	589.73	921.669	744.993	807.695	376.667	328.575	373.592	246.011	269.601	253.002	816.679	307.908	1.40727	up
ENSSSCG00000015653	IL19	1.94463e-22	6.20538e-21	84.0566	52.2241	36.1674	116.692	131.677	102.853	0	0	0	0	0	0	87.2783	0	8.89367	up
ENSSSCG00000038616		2.14683e-22	6.82284e-21	149.939	161.42	149.693	121.637	130.794	149.237	501.226	432.386	340.291	336.497	307.074	357.06	143.786	379.089	-1.39959	down
ENSSSCG00000025134	FAM171B	2.93289e-22	9.22741e-21	770.141	639.033	605.805	482.591	594.757	473.928	252.108	172.383	129.04	211.136	136.362	116.299	594.376	169.555	1.80821	up
ENSSSCG00000027777	PRRG1	3.90538e-22	1.22379e-20	8934.99	10195.1	6572.43	10176.9	9994.22	7473.95	5008.27	4416.24	4066.85	3857	3985.72	3816.46	8891.27	4191.76	1.08486	up
ENSSSCG00000009789	HCAR1	5.00675e-22	1.55338e-20	270.344	217.442	150.698	257.118	269.541	173.438	61.7813	52.3816	16.6503	33.9325	38.5144	27.5446	223.097	38.4675	2.53362	up
ENSSSCG00000003214	KCNC3	5.23578e-22	1.62123e-20	829.207	899.203	632.93	858.379	835.135	799.628	354.744	423.815	420.421	363.832	379.939	467.238	809.08	401.665	1.01067	up
ENSSSCG00000023165	SEMA7A	6.68567e-22	2.06203e-20	680.404	930.538	425.972	692.241	977.417	854.079	208.263	235.241	135.284	163.065	82.2335	195.873	760.109	169.993	2.16018	up
ENSSSCG00000013393	SPON1	7.50659e-22	2.30614e-20	477.078	499.452	367.702	498.413	626.572	343.85	164.418	111.43	152.975	164.007	193.613	129.562	468.845	152.667	1.6199	up
ENSSSCG00000013514		7.70414e-22	2.3622e-20	282.839	305.748	328.521	429.189	405.637	475.945	75.7319	88.5725	88.4549	96.1421	158.221	119.36	371.313	104.414	1.83203	up
ENSSSCG00000011391	CDHR4	8.98918e-22	2.74547e-20	301.014	778.613	718.326	852.445	1269.05	722.993	41.8519	63.8103	15.6097	64.0947	12.4912	46.9279	773.74	40.7976	4.24327	up
ENSSSCG00000002380	ZC2HC1C	2.92461e-21	8.61331e-20	207.87	208.896	225.042	186.905	159.957	178.479	551.05	392.386	479.738	418.501	503.81	378.483	194.525	453.995	-1.2237	down
ENSSSCG00000006418		3.00614e-21	8.82027e-20	68.154	107.297	29.1349	77.1354	70.6992	67.56	0	0	0	0	0	0	69.9967	0	8.57532	up
ENSSSCG00000038724	C3orf70	3.45769e-21	1.01262e-19	641.784	730.187	651.014	760.476	707.876	557.622	369.691	300.004	319.478	248.838	320.606	228.518	674.827	297.856	1.18056	up
ENSSSCG00000014988	MMP13	5.74818e-21	1.66474e-19	391.886	314.294	149.693	257.118	235.075	272.257	82.7073	50.4768	53.073	61.267	60.3739	31.6253	270.054	56.5872	2.25345	up
ENSSSCG00000030681	MYBPH	7.06056e-21	2.03729e-19	156.754	187.057	74.3442	214.595	150.236	161.337	0.996473	4.76196	13.5284	24.5068	3.12279	10.2017	157.387	9.51969	4.04151	up
ENSSSCG00000013307	LMO2	7.1142e-21	2.04899e-19	112.454	120.59	97.4512	174.049	219.168	108.903	11.9577	7.61914	12.4878	8.48313	23.9414	29.5849	138.769	15.679	3.15369	up
ENSSSCG00000015436		8.95878e-21	2.56143e-19	874.643	830.837	886.102	713.008	928.811	953.907	313.889	478.101	272.649	377.97	247.741	365.221	864.552	342.595	1.33448	up
ENSSSCG00000035153	TRIM38	1.74377e-20	4.92278e-19	1296.06	1610.4	1071.96	1657.42	1528.87	1615.39	495.247	547.626	536.974	464.687	739.06	753.906	1463.35	589.583	1.31207	up
ENSSSCG00000011942	CD47	2.22814e-20	6.23403e-19	15977.6	18756	13659.2	18362.2	17203.8	11469.1	7523.37	8534.39	7557.17	7712.1	8254.58	6176.11	15904.6	7626.29	1.0604	up
ENSSSCG00000040814	IL28B	2.41784e-20	6.75272e-19	35.2129	92.1042	52.2419	69.2241	68.9317	42.351	0	0	0	0	0	0	60.011	0	8.35486	up
ENSSSCG00000017498	PPP1R1B	3.01355e-20	8.35687e-19	146.531	217.442	70.3256	197.783	264.238	253.098	3.98589	29.5242	4.16259	20.7365	17.6958	12.242	191.57	14.7245	3.69632	up
ENSSSCG00000015798	ANKRD37	3.34699e-20	9.26513e-19	971.195	1071.07	584.707	926.614	980.952	825.845	444.427	353.338	383.999	389.281	388.267	386.645	893.397	390.993	1.19238	up
ENSSSCG00000021238	STX1B	9.0236e-20	2.44183e-18	371.439	409.247	372.726	370.843	386.195	347.884	167.407	165.716	172.747	157.409	215.473	220.357	376.389	183.185	1.04071	up
ENSSSCG00000023972	DRAM1	1.22756e-19	3.28776e-18	513.427	570.667	417.935	563.682	547.919	591.906	231.182	222.86	191.479	255.436	235.25	131.602	534.256	211.302	1.33766	up
ENSSSCG00000038080	EMCN	1.30469e-19	3.46177e-18	138.58	153.824	75.3488	162.182	117.537	99.8275	30.8907	3.80957	8.32517	10.3683	12.4912	13.2622	124.55	13.1912	3.24116	up
ENSSSCG00000020906	GHSR	1.30309e-19	3.46177e-18	5965.75	1284.71	4260.73	6947.13	1280.54	4977.26	262.072	312.385	241.43	280.886	399.717	312.172	4119.35	301.444	3.77244	up
ENSSSCG00000032777	CXCL9	1.30579e-19	3.46177e-18	43.1642	94.0033	22.1023	77.1354	88.374	54.4513	0	0	0	0	0	0	63.2051	0	8.42922	up
ENSSSCG00000021906	SYT7	1.63448e-19	4.31128e-18	1289.25	847.929	740.428	1164.94	1264.63	1388.51	280.009	451.434	485.982	401.535	376.817	425.411	1115.95	403.531	1.46745	up
ENSSSCG00000000901	FGD6	1.84025e-19	4.84589e-18	2635.29	2905.56	1878.7	2778.85	2599.96	2153.85	1426.95	1195.25	1091.64	994.411	959.738	812.056	2492.04	1080.01	1.20623	up
ENSSSCG00000009152	SGMS2	2.19841e-19	5.75037e-18	2476.26	2295.96	1710.92	2468.33	2181.07	1572.03	1155.91	1020.01	1050.01	879.417	936.837	825.318	2117.43	977.918	1.11449	up
ENSSSCG00000037063	PROKR2	2.31795e-19	6.05293e-18	381.663	527.938	382.772	444.023	584.152	418.469	193.316	202.86	144.65	120.649	161.344	104.057	456.503	154.479	1.56366	up
ENSSSCG00000010540	ENTPD7	3.4301e-19	8.83927e-18	10485.5	10954.7	8126.62	10997.7	10276.1	7697.81	6046.6	4883.87	5051.3	4414.05	4461.43	3898.07	9756.42	4792.55	1.02556	up
ENSSSCG00000028711	CASP1	4.45812e-19	1.13762e-17	73.8335	47.4764	26.1209	109.77	94.5602	30.2507	0	0	0	0	0	0	63.6686	0	8.43845	up
ENSSSCG00000015073	TAGLN	4.82973e-19	1.23025e-17	1946.93	1852.53	2226.31	2086.61	2030.84	2918.19	889.85	841.915	504.714	1109.4	823.376	923.254	2176.9	848.752	1.35857	up
ENSSSCG00000021956	LY75	6.7788e-19	1.71583e-17	364.624	329.486	257.191	246.24	430.382	274.273	103.633	113.335	119.674	85.7738	69.7423	56.1094	317.033	91.378	1.79447	up
ENSSSCG00000012474	DIAPH2	1.22862e-18	3.04108e-17	3539.47	3576.87	2828.09	3667.89	3572.96	2294.01	1700.98	1660.97	1488.12	1228.17	1324.06	1013.03	3246.55	1402.56	1.21082	up
ENSSSCG00000032367	CEBPD	1.6128e-18	3.95451e-17	5671.55	5494.92	6184.63	5828.67	6590.05	6705.58	1883.33	2308.6	3099.05	2260.28	3296.63	3486.94	6079.23	2722.47	1.15913	up
ENSSSCG00000035256		2.35096e-18	5.70198e-17	185.152	301	131.609	267.007	243.912	261.165	73.739	53.334	30.1787	46.1859	71.8242	52.0287	231.641	54.5484	2.08712	up
ENSSSCG00000022009	DDC	2.38215e-18	5.76869e-17	213.549	248.776	131.609	238.329	275.727	319.65	47.8307	60.0007	73.8859	53.7265	86.3972	64.2708	237.94	64.352	1.88882	up
ENSSSCG00000017755	NOS2	3.88646e-18	9.24023e-17	195.375	250.675	133.619	182.949	322.565	218.814	5.97884	2.85718	0	0	4.16372	15.3026	217.333	4.71705	5.53175	up
ENSSSCG00000035185		5.58741e-18	1.32241e-16	94.2798	126.287	47.2186	79.1132	144.05	117.978	0	2.85718	0	0	0	0	101.488	0.476196	7.67233	up
ENSSSCG00000024161		6.50927e-18	1.53364e-16	805.354	921.992	1023.74	811.9	1001.28	1217.09	398.589	406.672	398.568	263.92	504.851	464.178	963.558	406.129	1.24722	up
ENSSSCG00000035732		7.93583e-18	1.86415e-16	57.9309	70.2651	48.2233	60.3238	81.3041	46.3845	0	0	0	0	0	6.12102	60.7386	1.02017	5.92442	up
ENSSSCG00000023467		8.64781e-18	2.01928e-16	3224.82	3078.37	2984.82	3170.46	3064.81	3353.8	4879.73	4906.73	7486.41	5721.4	7868.39	7591.09	3146.18	6408.96	-1.02645	down
ENSSSCG00000003541	STPG1	8.76561e-18	2.04374e-16	229.452	216.492	320.484	278.874	182.934	223.856	528.131	503.816	558.827	515.586	474.664	514.166	242.015	515.865	-1.09295	down
ENSSSCG00000003578	FGR	1.31271e-17	3.02908e-16	252.17	169.966	169.786	253.162	296.053	311.583	15.9436	14.2859	59.3168	33.9325	47.8828	60.1901	242.12	38.5919	2.65281	up
ENSSSCG00000006197	SULF1	2.28969e-17	5.2068e-16	3839.34	3477.17	3206.85	2781.82	2773.18	3293.3	1337.27	1380.97	1720.19	1775.8	2018.36	1260.93	3228.61	1582.25	1.02886	up
ENSSSCG00000036566	LY6G6C	3.26465e-17	7.2864e-16	198.783	120.59	219.014	176.027	167.911	153.27	324.85	450.482	383.999	442.065	388.267	471.319	172.599	410.164	-1.25059	down
ENSSSCG00000015886	ITGB6	7.07448e-17	1.56337e-15	112.454	161.42	121.563	151.304	215.633	96.8024	21.9224	14.2859	11.4471	37.7028	11.4502	36.7261	143.196	22.2558	2.68385	up
ENSSSCG00000032652	SLFN11	9.35934e-17	2.03953e-15	38.6206	42.7288	27.1256	55.3793	24.7447	32.2675	0	0	0	0	0	0	36.8111	0	7.64671	up
ENSSSCG00000011859		1.32456e-16	2.87043e-15	3730.3	3288.22	3303.29	3322.76	4395.72	2477.54	1786.68	1872.4	1934.56	1328.08	1601.99	1640.43	3419.64	1694.02	1.01352	up
ENSSSCG00000035511	C1QTNF1	1.33411e-16	2.88314e-15	1216.55	1195.46	1083.01	1127.36	1161.23	1421.79	530.124	438.101	607.738	561.772	709.914	742.684	1200.9	598.389	1.00544	up
ENSSSCG00000040834		1.51192e-16	3.26292e-15	177.2	178.511	133.619	183.938	143.166	196.63	70.7496	69.5247	72.8452	62.2096	70.7832	70.3918	168.844	69.4174	1.28214	up
ENSSSCG00000012576	CHRDL1	1.59727e-16	3.43765e-15	1301.74	1459.43	1205.58	1555.56	1633.15	1444.98	470.335	575.245	817.948	715.41	807.762	724.321	1433.41	685.17	1.06546	up
ENSSSCG00000015255	IGSF9B	2.09853e-16	4.46735e-15	1240.4	1191.66	1485.88	1352.84	1621.66	929.706	625.785	719.056	732.615	544.805	603.739	582.517	1303.69	634.753	1.03867	up
ENSSSCG00000011875		3.06047e-16	6.41062e-15	89.7361	117.742	49.2279	65.2684	159.073	46.3845	0	0	0	0	0	3.06051	87.9053	0.510085	7.45996	up
ENSSSCG00000033015	B3GNT7	3.4362e-16	7.16889e-15	2403.57	2469.72	2212.24	2552.39	2723.69	2922.22	896.826	978.107	1309.13	1232.88	1494.78	1548.62	2547.31	1243.39	1.03497	up
ENSSSCG00000028816		4.01438e-16	8.34181e-15	39.7565	62.6689	29.1349	55.3793	91.0253	78.6519	0	0	4.16259	0.94257	0	0	59.4361	0.850859	6.15687	up
ENSSSCG00000028182	CDK17	5.0898e-16	1.04792e-14	1047.3	872.617	738.419	927.603	890.81	729.043	530.124	428.577	383.999	306.335	292.501	309.112	867.632	375.108	1.2094	up
ENSSSCG00000040746	LRP2	7.30274e-16	1.48597e-14	418.011	403.55	453.098	427.212	422.428	281.332	171.393	168.573	194.601	148.926	219.636	127.521	400.938	171.775	1.22373	up
ENSSSCG00000004572		7.42148e-16	1.50817e-14	2336.55	2399.46	2115.8	2018.38	2374.61	2753.83	764.295	1056.2	1071.87	936.914	1107.55	1574.12	2333.1	1085.16	1.10451	up
ENSSSCG00000005512	C5	9.59681e-16	1.93268e-14	289.655	238.332	213.991	309.531	309.309	203.688	69.7531	117.144	89.4956	119.706	86.3972	64.2708	260.751	91.1279	1.51494	up
ENSSSCG00000013236	MYBPC3	1.15893e-15	2.31019e-14	81.7848	83.5585	48.2233	76.1465	100.746	48.4012	0	7.61914	10.4065	10.3683	11.4502	11.2219	73.1434	8.511	3.10676	up
ENSSSCG00000017884	TEKT1	1.24658e-15	2.47861e-14	252.17	242.13	330.53	265.029	181.167	258.14	579.947	437.148	513.039	598.532	524.629	541.711	254.861	532.501	-1.06438	down
ENSSSCG00000034367		1.33532e-15	2.64498e-14	763.325	771.017	849.935	698.174	866.066	512.246	357.734	397.148	373.592	285.599	370.571	263.204	743.46	341.308	1.1235	up
ENSSSCG00000011495	PRICKLE2	1.91299e-15	3.76069e-14	464.583	456.723	386.791	498.413	554.105	433.594	183.351	260.003	210.211	174.375	230.046	272.386	465.702	221.729	1.07145	up
ENSSSCG00000007073	ISM1	2.18916e-15	4.26083e-14	251.034	240.231	269.247	232.395	196.19	202.68	598.88	465.72	503.673	476.94	419.495	375.423	231.963	473.355	-1.03028	down
ENSSSCG00000035825	UBE2QL1	2.54547e-15	4.88756e-14	249.898	278.212	218.009	190.861	140.515	231.922	53.8095	72.3818	46.8291	65.0373	82.2335	95.896	218.236	69.3645	1.65291	up
ENSSSCG00000001988	ADCY4	3.19435e-15	6.09612e-14	327.139	560.222	382.772	474.679	545.268	423.51	170.397	178.097	245.593	164.007	217.554	191.792	452.265	194.573	1.21905	up
ENSSSCG00000002821	CCL22	3.24394e-15	6.18323e-14	38.6206	51.2745	58.2698	61.3128	59.2106	52.4346	7.97178	0	0	0	0	0	53.5205	1.32863	5.33151	up
ENSSSCG00000011020	JCAD	3.73639e-15	7.06173e-14	387.342	451.026	279.293	514.236	456.894	415.444	202.284	134.287	170.666	207.365	192.572	164.247	417.372	178.57	1.22541	up
ENSSSCG00000035052	KREMEN2	3.78234e-15	7.13996e-14	166.977	226.937	207.963	185.916	192.655	269.232	85.6967	59.0483	56.1949	32.9899	79.1107	79.5733	208.28	65.4356	1.6728	up
ENSSSCG00000013313	PRRG4	1.02616e-14	1.85871e-13	3679.18	3738.29	2384.04	3556.14	3329.93	2142.76	1751.8	1566.69	1359.08	1357.3	1110.67	985.485	3138.39	1355.17	1.21144	up
ENSSSCG00000013311	KIAA1549L	1.07602e-14	1.94677e-13	1326.73	1338.83	1384.41	1306.36	1254.91	1439.94	435.459	562.864	784.647	467.515	769.247	763.088	1341.86	630.47	1.09027	up
ENSSSCG00000015375	ITGB8	1.11791e-14	2.02024e-13	13728.5	12362.9	10129.9	10799	11559.3	7124.05	6361.48	5946.74	4899.36	4319.8	4149.15	3627.73	10950.6	4884.04	1.16483	up
ENSSSCG00000022592	FIBIN	1.18387e-14	2.12717e-13	110.182	102.549	208.967	133.504	127.259	140.162	430.476	393.338	273.69	392.109	285.215	383.584	137.104	359.735	-1.39201	down
ENSSSCG00000016742	MYO1G	1.38562e-14	2.4783e-13	51.1155	93.0538	57.2651	82.08	121.072	133.103	3.98589	16.1907	15.6097	16.0237	18.7367	7.14119	89.615	12.948	2.79216	up
ENSSSCG00000017006	LCP2	1.89887e-14	3.35796e-13	190.831	166.167	156.726	145.371	170.562	126.045	80.7143	60.9531	46.8291	66.9224	56.2102	68.3514	159.284	63.3301	1.3288	up
ENSSSCG00000017991	PIK3R5	2.23766e-14	3.92166e-13	199.919	128.186	156.726	180.972	154.655	169.404	21.9224	22.8574	18.7316	33.9325	52.0465	69.3716	164.977	36.477	2.1786	up
ENSSSCG00000004179		2.65366e-14	4.59781e-13	293.062	321.89	180.837	385.677	345.542	273.265	111.605	93.3345	138.406	79.1759	132.198	93.8557	300.046	108.096	1.4749	up
ENSSSCG00000007836	SCNN1G	2.87368e-14	4.95868e-13	138.58	172.814	118.549	176.027	185.585	129.07	54.806	61.9055	66.6014	61.267	55.1693	68.3514	153.438	61.3501	1.32458	up
ENSSSCG00000016237	DOCK10	3.49498e-14	5.98462e-13	203.326	270.616	205.953	281.841	202.377	235.956	93.6685	105.716	111.349	127.247	116.584	93.8557	233.345	108.07	1.11047	up
ENSSSCG00000003078	CEACAM19	4.22431e-14	7.18638e-13	82.9207	107.297	97.4512	86.0357	111.351	104.869	28.8977	18.0955	22.8942	25.4494	4.16372	8.16137	98.3208	17.9436	2.45034	up
ENSSSCG00000012376	GDPD2	4.60874e-14	7.8149e-13	48.8437	12.3439	50.2326	17.8005	27.396	31.2591	142.496	158.097	103.024	131.017	151.976	144.864	31.3126	138.579	-2.1536	down
ENSSSCG00000015589	VASH2	4.79917e-14	8.11196e-13	326.003	470.017	289.34	401.5	395.916	250.073	58.7919	123.811	101.983	137.615	145.73	58.1497	355.475	104.347	1.76822	up
ENSSSCG00000015302	CFAP69	6.83182e-14	1.13995e-12	6699.54	6480.53	5238.25	6602.99	5858.31	4301.66	3728.8	3211.47	3082.39	2525.14	2699.13	2007.7	5863.55	2875.77	1.02779	up
ENSSSCG00000005943	ST3GAL1	9.3597e-14	1.54692e-12	313.509	259.221	227.051	318.431	313.728	335.783	111.605	126.668	123.837	159.294	90.5609	159.147	294.62	128.519	1.19572	up
ENSSSCG00000009115	NDST3	1.1799e-13	1.93173e-12	40.8924	48.4259	33.1535	37.5788	49.4895	23.1922	3.98589	0	0	3.77028	0	0	38.7887	1.2927	4.87692	up
ENSSSCG00000032601	RASSF2	1.19696e-13	1.95762e-12	146.531	140.53	82.3814	109.77	85.7228	92.769	20.9259	37.1433	13.5284	3.77028	12.4912	11.2219	109.617	16.5135	2.72744	up
ENSSSCG00000016686	PRR15	1.30086e-13	2.1165e-12	258.985	153.824	257.191	249.207	159.957	293.432	479.303	486.673	519.283	467.515	540.243	640.667	228.766	522.281	-1.19271	down
ENSSSCG00000009864	MED13L	1.41066e-13	2.29039e-12	10473	10352.7	8979.57	10616	11215.5	7129.09	5705.8	6040.07	4914.97	3892.81	3851.44	3130.9	9794.32	4589.33	1.09364	up
ENSSSCG00000011587	EFCAB12	4.94287e-13	7.66781e-12	126.085	102.549	213.991	216.572	162.608	246.039	457.381	429.529	420.421	458.089	397.635	518.247	177.974	446.884	-1.32812	down
ENSSSCG00000006196	SLCO5A1	5.69778e-13	8.76943e-12	202.19	206.997	168.781	166.138	230.656	135.12	77.7249	47.6196	42.6665	22.6217	77.0288	42.8472	184.98	51.7514	1.84009	up
ENSSSCG00000006731	VTCN1	6.25253e-13	9.55753e-12	153.347	153.824	154.716	125.592	209.446	114.953	289.974	290.48	397.527	365.717	327.893	298.91	151.98	328.417	-1.10957	down
ENSSSCG00000012607	TMEM255A	6.73659e-13	1.02774e-11	179.472	158.571	161.749	102.847	159.073	142.179	26.9048	16.1907	52.0323	37.7028	65.5786	36.7261	150.649	39.1892	1.94611	up
ENSSSCG00000031856	DACT1	8.17286e-13	1.24082e-11	222.637	281.06	329.526	265.029	337.589	238.981	153.457	120.954	162.341	119.706	124.912	115.279	279.137	132.775	1.07416	up
ENSSSCG00000011754		1.28639e-12	1.9232e-11	31.8052	53.1736	27.1256	57.3571	56.5594	20.1672	0	3.80957	0	3.77028	0	4.08068	41.0313	1.94342	4.37796	up
ENSSSCG00000006829	SYPL2	2.45716e-12	3.5913e-11	86.3284	89.2557	60.2791	84.0578	96.3277	82.6854	23.9154	6.66675	6.24388	10.3683	27.0642	22.4438	83.1557	16.117	2.37219	up
ENSSSCG00000031487	LSP1	2.79751e-12	4.06223e-11	268.073	308.597	253.172	325.353	367.636	344.859	96.6579	188.574	147.772	146.098	139.485	154.046	311.282	145.439	1.09814	up
ENSSSCG00000006463	PEAR1	3.17687e-12	4.57913e-11	78.3771	74.0632	44.2047	69.2241	84.8391	34.2842	10.9612	14.2859	12.4878	10.3683	15.614	18.3631	64.1654	13.68	2.23261	up
ENSSSCG00000007682	SH2B2	4.26103e-12	6.06926e-11	479.35	396.903	331.535	426.223	466.615	537.455	147.478	178.097	220.617	224.332	213.391	271.365	439.68	209.213	1.07172	up
ENSSSCG00000022895	CRYBG3	4.38423e-12	6.2334e-11	2280.89	2139.29	1540.13	2122.21	1822.27	1194.9	1102.1	990.488	906.403	719.181	833.785	632.506	1849.95	864.077	1.09816	up
ENSSSCG00000011287	HHATL	4.43162e-12	6.29507e-11	42.0283	93.0538	65.3023	62.3017	71.583	79.6603	5.97884	5.71436	26.0162	14.1385	6.24558	8.16137	68.9882	11.0425	2.64826	up
ENSSSCG00000015935	CCDC173	6.63077e-12	9.22654e-11	187.424	241.18	225.042	246.24	132.561	188.563	390.617	351.433	403.771	501.447	437.191	409.088	203.502	415.591	-1.03085	down
ENSSSCG00000015276	ETNK2	7.55977e-12	1.04358e-10	346.45	408.297	359.665	496.436	392.381	551.572	116.587	147.621	169.625	134.787	230.046	244.841	425.8	173.918	1.29302	up
ENSSSCG00000000623	BCL2L14	7.75385e-12	1.06755e-10	42.0283	56.0222	35.1628	59.3349	98.0952	24.2006	7.97178	0	0	0	0	0	52.474	1.32863	5.3036	up
ENSSSCG00000039706		9.47227e-12	1.29147e-10	31.8052	56.0222	14.0651	36.5899	67.1643	46.3845	0	1.90479	1.04065	0	0	0	42.0052	0.490905	6.40037	up
ENSSSCG00000010604	SH3PXD2A	9.71211e-12	1.32016e-10	4537.92	5187.27	2690.46	4762.62	5544.59	3172.29	2391.54	1900.98	2476.74	1807.85	2019.4	1999.53	4315.86	2099.34	1.03984	up
ENSSSCG00000007486	CYP24A1	1.03162e-11	1.39589e-10	12.4949	10.4448	14.0651	16.8116	3.53496	18.1504	67.7602	44.7625	94.6988	53.7265	58.2921	58.1497	12.5836	62.8983	-2.32958	down
ENSSSCG00000026339		1.2951e-11	1.73284e-10	465.719	456.723	518.4	324.364	282.797	483.004	684.577	842.867	894.956	756.883	992.006	1090.56	421.835	876.975	-1.05654	down
ENSSSCG00000016853	RICTOR	1.32225e-11	1.76767e-10	4568.59	4714.41	3064.19	4441.22	4700.61	2589.46	2412.46	2128.6	2039.67	1701.34	1452.1	1306.84	4013.08	1840.17	1.12485	up
ENSSSCG00000021343	ZEB2	1.64741e-11	2.17269e-10	263.529	160.47	139.647	160.204	189.12	149.237	52.8131	95.2393	49.951	50.8988	61.4149	74.4725	177.035	64.1316	1.46268	up
ENSSSCG00000008013	IGFALS	1.87554e-11	2.45908e-10	153.347	139.581	185.86	158.226	151.12	164.362	97.6543	70.4771	60.3575	55.6116	42.6781	68.3514	158.749	65.855	1.26828	up
ENSSSCG00000012558	PIH1D3	1.96446e-11	2.57351e-10	54.5232	61.7193	126.586	68.2352	90.1415	51.4263	251.111	208.574	147.772	226.217	202.981	241.78	75.4386	213.073	-1.49616	down
ENSSSCG00000040524	ISYNA1	2.06886e-11	2.70349e-10	475.942	608.648	640.967	739.709	752.063	734.085	240.15	211.431	344.454	311.048	371.612	394.806	658.569	312.25	1.07782	up
ENSSSCG00000030505	PLEKHN1	2.42768e-11	3.14875e-10	1714.07	1196.41	2063.55	1886.85	2240.28	2786.09	1202.74	949.535	811.704	697.502	997.211	770.229	1981.21	904.821	1.13075	up
ENSSSCG00000015350	THSD7A	2.62234e-11	3.39281e-10	450.953	393.105	315.46	350.076	358.799	203.688	150.467	183.812	173.788	126.304	131.157	109.158	345.347	145.781	1.24367	up
ENSSSCG00000032407	LRFN1	3.23284e-11	4.13825e-10	115.862	157.622	101.47	143.393	141.398	145.204	28.8977	45.7148	38.5039	46.1859	75.9879	53.0489	134.158	48.0565	1.48358	up
ENSSSCG00000014447	SLC6A7	3.28287e-11	4.19885e-10	68.154	52.2241	84.3907	54.3904	83.0716	54.4513	9.96473	4.76196	19.7723	9.4257	13.5321	24.4841	66.1137	13.6568	2.28313	up
ENSSSCG00000002007	FITM1	3.95827e-11	5.00551e-10	135.172	160.47	207.963	163.171	222.703	243.014	85.6967	91.4297	48.9104	81.061	80.1516	54.069	188.749	73.5531	1.359	up
ENSSSCG00000010475	CYP26A1	4.04494e-11	5.10275e-10	96.5516	99.7005	111.516	117.681	72.4667	157.304	244.136	222.86	276.812	215.848	213.391	259.123	109.203	238.695	-1.12942	down
ENSSSCG00000001404	TNF	6.59953e-11	8.10356e-10	123.813	186.108	114.53	250.196	229.772	239.989	10.9612	16.1907	0	0	9.36837	15.3026	190.735	8.63713	4.46477	up
ENSSSCG00000001963	EGLN3	6.7994e-11	8.31639e-10	732.656	795.705	346.605	556.759	623.037	507.204	309.903	237.146	289.3	256.379	309.156	233.619	593.661	272.584	1.12317	up
ENSSSCG00000005385	NR4A3	9.48533e-11	1.13795e-09	57.9309	111.095	40.186	76.1465	105.165	23.1922	7.97178	17.1431	4.16259	10.3683	11.4502	4.08068	68.9526	9.1961	2.90271	up
ENSSSCG00000035218	ADA2	9.57769e-11	1.1464e-09	203.326	150.975	128.595	197.783	214.749	157.304	41.8519	21.905	27.0568	71.6353	82.2335	52.0287	175.455	49.4519	1.82746	up
ENSSSCG00000002515	SLC25A47	1.03164e-10	1.23197e-09	146.531	192.754	100.465	221.517	147.585	167.387	57.7954	55.2388	59.3168	83.8887	44.76	32.6455	162.707	55.6075	1.54717	up
ENSSSCG00000016487	MGAM2	1.40217e-10	1.65058e-09	489.573	628.588	504.335	581.482	642.479	353.934	246.129	312.385	295.544	180.031	286.256	229.538	533.399	258.314	1.04704	up
ENSSSCG00000031751		1.55488e-10	1.81805e-09	15.9026	59.8203	59.2744	30.6564	46.8382	23.1922	164.418	134.287	169.625	103.683	154.058	115.279	39.2807	140.225	-1.82938	down
ENSSSCG00000003655		1.61002e-10	1.88112e-09	2317.24	2279.82	1955.05	2404.05	2218.19	1188.85	1136.98	1327.64	902.24	823.806	779.657	625.365	2060.53	932.613	1.14351	up
ENSSSCG00000008813	CORIN	1.96685e-10	2.27261e-09	177.2	186.108	177.823	158.226	156.422	140.162	92.672	75.239	66.6014	82.9461	68.7014	106.098	165.99	82.0429	1.01586	up
ENSSSCG00000039300	IL27	2.24526e-10	2.58097e-09	37.4847	32.284	0	28.6786	45.9545	25.209	0	0	0	0	0	0	28.2684	0	7.26697	up
ENSSSCG00000003371	GPR153	2.27919e-10	2.61806e-09	379.391	356.073	380.763	228.439	418.893	403.343	148.474	166.669	143.609	197.94	231.086	154.046	361.15	173.637	1.05658	up
ENSSSCG00000003839		3.97271e-10	4.44921e-09	10562.7	10987.9	9932.99	11577.2	12943.3	11060.7	2109.53	4785.77	4901.44	2281.96	5092.23	4871.31	11177.5	4007.04	1.48002	up
ENSSSCG00000026746		4.21036e-10	4.69522e-09	273.752	234.533	304.409	177.016	213.865	260.156	700.52	593.341	398.568	438.295	474.664	407.048	243.955	502.073	-1.04239	down
ENSSSCG00000037583	GNB4	4.55261e-10	5.0553e-09	5935.08	5824.41	4147.2	5323.33	5543.7	2871.8	3093.05	2910.51	2426.79	1797.48	2127.66	1731.23	4940.92	2347.79	1.07346	up
ENSSSCG00000006472	CRABP2	5.33604e-10	5.8506e-09	61.3386	53.1736	76.3535	65.2684	122.84	83.6937	190.326	230.479	201.885	193.227	131.157	198.933	77.1113	191.001	-1.30535	down
ENSSSCG00000017762	FOXN1	5.70383e-10	6.2364e-09	136.308	111.095	134.623	156.249	84.8391	154.279	23.9154	55.2388	60.3575	41.4731	54.1284	47.948	129.565	47.1768	1.45721	up
ENSSSCG00000009002	TLR2	1.39823e-09	1.45564e-08	29.5334	34.183	20.093	35.601	58.3269	51.4263	0	0	0	0	8.32744	0	38.1939	1.38791	4.81898	up
ENSSSCG00000006588		1.82781e-09	1.88037e-08	62.4745	99.7005	73.3395	103.836	68.9317	104.869	7.97178	17.1431	34.3413	23.5642	19.7777	36.7261	85.5253	23.254	1.88195	up
ENSSSCG00000023607	CYP4F22	2.06155e-09	2.10976e-08	23.8539	84.508	33.1535	36.5899	45.9545	66.5516	14.9471	0	4.16259	3.77028	4.16372	4.08068	48.4352	5.18739	3.22788	up
ENSSSCG00000001551		2.13685e-09	2.18254e-08	51.1155	56.0222	14.0651	38.5677	47.722	45.3761	8.96826	7.61914	2.08129	9.4257	6.24558	8.16137	42.1448	7.08356	2.56733	up
ENSSSCG00000010614	CFAP58	2.28647e-09	2.32777e-08	14.7667	14.2429	15.0698	14.8337	21.2098	36.3009	110.608	59.0483	104.065	49.0136	57.2512	71.4119	19.404	75.233	-1.9528	down
ENSSSCG00000006542	KCNN3	2.3991e-09	2.43453e-08	119.27	184.208	171.795	98.8916	144.933	143.187	225.203	287.623	313.235	246.953	312.279	370.322	143.714	292.602	-1.02403	down
ENSSSCG00000007430	NEURL2	4.55052e-09	4.45054e-08	304.421	303.849	267.237	265.029	269.541	293.432	148.474	89.5249	159.219	113.108	123.871	207.095	283.918	140.215	1.01903	up
ENSSSCG00000039807		4.81771e-09	4.68844e-08	46.5719	26.5868	55.2558	44.5012	59.2106	34.2842	14.9471	1.90479	0	7.54056	2.08186	3.06051	44.4018	4.92247	3.16585	up
ENSSSCG00000035850	CATSPERE	4.97172e-09	4.82632e-08	24.9898	30.3849	15.0698	16.8116	41.5358	21.1755	0	0	0	0	4.16372	0	24.9946	0.693953	5.22152	up
ENSSSCG00000011862	MUC13	6.84222e-09	6.50904e-08	55.6591	55.0726	18.0837	39.5566	54.7919	31.2591	7.97178	7.61914	4.16259	0	0	0	42.4039	3.29225	3.68119	up
ENSSSCG00000001422	C2	1.00013e-08	9.28874e-08	115.862	268.717	115.535	141.415	164.376	245.031	74.7355	48.572	83.2517	40.5305	67.6605	62.2304	175.156	62.8301	1.4818	up
ENSSSCG00000025527		1.1971e-08	1.09685e-07	40.8924	53.1736	59.2744	46.479	56.5594	50.4179	117.584	77.1438	94.6988	149.869	123.871	164.247	51.1328	121.236	-1.24291	down
ENSSSCG00000031690	TLDC2	1.22476e-08	1.12154e-07	36.3488	53.1736	16.0744	18.7894	30.9309	25.209	0	7.61914	3.12194	1.88514	2.08186	0	30.0877	2.45135	3.60503	up
ENSSSCG00000033790		1.28713e-08	1.17522e-07	73.8335	110.145	91.4233	112.736	76.8854	122.011	39.8589	44.7625	47.8697	45.2433	44.76	44.8875	97.8392	44.5637	1.1354	up
ENSSSCG00000039522	SHISAL1	1.50267e-08	1.35621e-07	61.3386	39.8802	41.1907	35.601	74.2342	60.5015	0	19.0479	6.24388	7.54056	11.4502	8.16137	52.1244	8.74065	2.5727	up
ENSSSCG00000017478	RAPGEFL1	1.98059e-08	1.75818e-07	122.677	112.044	65.3023	109.77	92.7927	111.928	20.9259	45.7148	52.0323	25.4494	42.6781	42.8472	102.419	38.2746	1.42124	up
ENSSSCG00000035998		1.98842e-08	1.76413e-07	89.7361	131.035	64.2977	92.9581	165.259	58.4848	0	0	9.36582	3.77028	0	11.2219	100.295	4.05966	4.63264	up
ENSSSCG00000011851		2.12685e-08	1.87527e-07	104.503	68.366	63.293	83.0689	91.0253	73.6102	36.8695	40.0005	35.382	20.7365	35.3916	26.5244	80.6444	32.4841	1.31167	up
ENSSSCG00000005163	IFNB1	2.13563e-08	1.88195e-07	65.8822	48.4259	10.0465	82.08	48.6057	21.1755	3.98589	0	0	2.82771	7.28651	8.16137	46.036	3.71025	3.64038	up
ENSSSCG00000040860	NMRK2	2.59644e-08	2.26635e-07	73.8335	84.508	78.3628	75.1576	98.0952	125.036	17.9365	26.667	53.073	25.4494	38.5144	21.4236	89.1656	30.5106	1.55123	up
ENSSSCG00000029658		3.24996e-08	2.80553e-07	29.5334	10.4448	6.02791	16.8116	11.4886	4.03343	0	0	0	0	0	0	13.0566	0	6.14807	up
ENSSSCG00000012167	PHEX	3.49569e-08	3.00607e-07	89.7361	102.549	72.3349	103.836	63.6293	35.2925	16.94	22.8574	31.2194	14.1385	11.4502	32.6455	77.8963	21.5418	1.85574	up
ENSSSCG00000009874	RASAL1	4.24737e-08	3.61477e-07	124.949	98.7509	85.3953	49.4458	81.3041	57.4764	223.21	146.668	171.707	191.342	167.59	242.801	82.8869	190.553	-1.20332	down
ENSSSCG00000016832	IL7R	4.47455e-08	3.77937e-07	22.718	60.7698	26.1209	36.5899	73.3504	27.2257	7.97178	10.4763	8.32517	9.4257	9.36837	5.10085	41.1291	8.4447	2.28701	up
ENSSSCG00000039271	ST8SIA2	4.51122e-08	3.80828e-07	53.3873	105.398	60.2791	83.0689	67.1643	70.5851	28.8977	9.52393	23.9349	5.65542	24.9823	25.5043	73.3137	19.7498	1.89906	up
ENSSSCG00000007564	AMZ1	5.15311e-08	4.31528e-07	112.454	99.7005	94.4372	112.736	135.212	183.521	12.9541	59.0483	17.691	42.4156	42.6781	47.948	123.01	37.1225	1.72673	up
ENSSSCG00000016397	NEB	5.40098e-08	4.50359e-07	62.4745	79.7604	48.2233	79.1132	46.8382	42.351	18.933	21.905	24.9755	21.6791	15.614	23.4639	59.7934	21.0951	1.50239	up
ENSSSCG00000007817	IL4R	5.54424e-08	4.61078e-07	10002.7	4785.62	7314.87	4909.97	8216.13	6187.29	2952.55	3282.9	1886.69	3256.58	1811.22	3697.1	6902.77	2814.51	1.29423	up
ENSSSCG00000036555	PRDM8	8.39311e-08	6.83489e-07	112.454	108.246	68.3163	59.3349	87.4903	67.56	28.8977	25.7146	31.2194	37.7028	21.8595	45.9077	83.9003	31.8836	1.3946	up
ENSSSCG00000008284		1.03319e-07	8.31009e-07	118.134	65.5175	103.479	117.681	91.909	111.928	30.8907	45.7148	56.1949	45.2433	53.0874	30.6051	101.441	43.6227	1.2165	up
ENSSSCG00000031524	DPPA2	1.06228e-07	8.52215e-07	135.172	105.398	124.577	131.526	183.818	110.919	72.7425	36.1909	82.2111	40.5305	57.2512	46.9279	131.902	55.9757	1.23994	up
ENSSSCG00000007901	CIITA	1.19211e-07	9.50531e-07	661.094	528.887	627.907	795.088	885.508	431.577	310.9	415.243	117.593	188.514	349.752	185.671	655.01	261.279	1.3258	up
ENSSSCG00000029666	HOXA13	1.24208e-07	9.85862e-07	146.531	195.603	177.823	114.714	134.329	171.421	417.522	346.671	288.259	363.832	307.074	179.55	156.737	317.151	-1.01723	down
ENSSSCG00000009644	ADAM28	1.47005e-07	1.158e-06	154.482	225.988	106.493	211.628	228.889	177.471	82.7073	66.6675	61.3981	63.1522	120.748	90.7952	184.158	80.9114	1.18905	up
ENSSSCG00000010772	ADAM8	1.55158e-07	1.21855e-06	43.1642	60.7698	73.3395	47.4679	96.3277	66.5516	200.291	151.43	133.203	176.261	105.134	123.441	64.6035	148.293	-1.19505	down
ENSSSCG00000015607	HHAT	1.78058e-07	1.39004e-06	116.998	146.227	143.665	148.337	154.655	112.936	80.7143	31.429	82.2111	65.0373	45.8009	63.2506	137.136	61.4072	1.16137	up
ENSSSCG00000007232	DUSP15	1.97938e-07	1.53302e-06	94.2798	170.915	102.474	121.637	153.771	143.187	38.8624	55.2388	62.4388	50.8988	58.2921	86.7145	131.044	58.7409	1.16086	up
ENSSSCG00000016239	NYAP2	2.07193e-07	1.59976e-06	185.152	95.9024	52.2419	124.603	183.818	168.396	46.8342	40.0005	36.4226	48.0711	68.7014	43.8673	135.019	47.3162	1.51297	up
ENSSSCG00000008314	ATP6V1B1	2.2004e-07	1.69331e-06	324.868	241.18	200.93	262.063	321.681	245.031	88.6861	139.049	139.447	111.223	204.022	108.138	265.959	131.761	1.01405	up
ENSSSCG00000004839		2.71144e-07	2.059e-06	136.308	120.59	95.4419	141.415	121.072	116.97	14.9471	70.4771	61.3981	46.1859	45.8009	33.6656	121.966	45.4125	1.42434	up
ENSSSCG00000017548	NGFR	2.91062e-07	2.19988e-06	77.2412	94.9528	81.3767	103.836	135.212	143.187	35.873	53.334	26.0162	52.7839	30.187	57.1296	105.968	42.5539	1.31529	up
ENSSSCG00000004678	DUOX2	3.17954e-07	2.39275e-06	252.17	323.789	361.674	287.774	376.473	274.273	77.7249	140.002	196.682	182.859	191.531	149.965	312.692	156.461	1.00011	up
ENSSSCG00000003805	PDE4B	6.52532e-07	4.70496e-06	49.9796	25.6373	15.0698	26.7007	26.5122	19.1588	0	0	8.32517	0	0	3.06051	27.1764	1.89761	3.86381	up
ENSSSCG00000001860		7.42258e-07	5.31279e-06	45.436	36.0821	40.186	35.601	44.187	21.1755	99.6473	64.7627	70.764	88.6015	87.4381	74.4725	37.1113	80.9477	-1.12552	down
ENSSSCG00000027030	BDKRB2	7.70715e-07	5.49889e-06	123.813	125.338	82.3814	94.9359	97.2114	71.5934	25.9083	47.6196	41.6259	48.0711	22.9005	59.1699	99.2122	40.8825	1.27708	up
ENSSSCG00000010461	ANKRD1	7.90014e-07	5.62378e-06	78.3771	111.095	59.2744	115.703	108.7	83.6937	25.9083	34.2861	11.4471	53.7265	39.5553	32.6455	92.8072	32.9281	1.49322	up
ENSSSCG00000017893	PIMREG	8.9838e-07	6.32906e-06	21.5821	27.5363	15.0698	18.7894	3.53496	11.0919	41.8519	54.2864	59.3168	72.5779	46.8419	58.1497	16.2674	55.5041	-1.7779	down
ENSSSCG00000023320	CYP3A29	1.1802e-06	8.17479e-06	82.9207	84.508	66.307	83.0689	68.048	104.869	42.8483	47.6196	45.7884	30.1622	33.3098	39.7867	81.6203	39.9192	1.0311	up
ENSSSCG00000033255		1.18384e-06	8.19637e-06	26.1257	42.7288	21.0977	13.8448	59.2106	77.6436	0	0	0	0	4.16372	11.2219	40.1085	2.56427	3.98145	up
ENSSSCG00000001131	BTN2A2	1.21624e-06	8.39843e-06	96.5516	180.41	132.614	142.404	242.145	174.446	83.7037	89.5249	86.3737	82.0036	65.5786	62.2304	161.428	78.2358	1.04701	up
ENSSSCG00000039498	RBFOX3	1.31202e-06	9.0082e-06	7.9513	5.69717	4.0186	21.7561	7.06992	7.05851	0	0	0	0	0	0	8.92528	0	5.60314	up
ENSSSCG00000002277	SPTB	1.36017e-06	9.3021e-06	93.1438	67.4165	104.484	113.725	113.119	74.6185	44.8413	54.2864	29.1381	44.3008	52.0465	45.9077	94.4178	45.0868	1.06577	up
ENSSSCG00000006384	NHLH1	1.62898e-06	1.10012e-05	63.6104	52.2241	51.2372	54.3904	43.3033	60.5015	8.96826	17.1431	23.9349	6.59799	6.24558	30.6051	54.2111	15.5825	1.80066	up
ENSSSCG00000033623		1.65377e-06	1.11303e-05	391.886	274.414	182.847	311.508	337.589	280.324	104.63	160.954	145.69	119.706	112.42	232.599	296.428	146	1.02157	up
ENSSSCG00000013654		1.69964e-06	1.14242e-05	84.0566	95.9024	69.3209	74.1687	86.6066	93.7773	14.9471	0	43.7071	17.9088	8.32744	20.4034	83.9721	17.549	2.26218	up
ENSSSCG00000033314	DLX6	1.77827e-06	1.19272e-05	4.5436	5.69717	7.03256	3.95566	11.4886	4.03343	23.9154	39.0481	27.0568	42.4156	9.36837	37.7463	6.12518	29.9251	-2.27724	down
ENSSSCG00000032708	Metazoa_SRP	2.28901e-06	1.51007e-05	10.2231	10.4448	2.0093	11.867	1.76748	6.05015	3860.34	477.149	4.16259	20.7365	4.16372	4.08068	7.06031	728.438	-6.69021	down
ENSSSCG00000010491		2.31743e-06	1.52689e-05	132.9	125.338	108.502	137.459	66.2805	84.7021	43.8448	61.9055	66.6014	30.1622	26.0233	27.5446	109.197	42.6803	1.35382	up
ENSSSCG00000011125	GATA3	2.33782e-06	1.53838e-05	121.541	106.347	74.3442	97.9026	129.026	115.961	40.8554	34.2861	54.1136	27.3345	62.4558	69.3716	107.52	48.0695	1.16508	up
ENSSSCG00000038838	DLX5	2.38564e-06	1.56656e-05	22.718	23.7382	29.1349	39.5566	26.5122	47.3928	62.7778	90.4773	74.9265	104.625	53.0874	66.3111	31.5088	75.3676	-1.2595	down
ENSSSCG00000017921	ZMYND15	2.41559e-06	1.58292e-05	54.5232	69.3156	56.2605	91.9691	89.2578	79.6603	2.98942	30.4766	4.16259	7.54056	24.9823	0	73.4977	11.6919	2.65041	up
ENSSSCG00000028345		2.7585e-06	1.78743e-05	188.56	197.502	133.619	264.04	188.237	122.011	79.7178	105.716	114.471	105.568	73.906	67.3313	182.328	91.1183	1.00025	up
ENSSSCG00000024132	TMEM47	4.20263e-06	2.64127e-05	126.085	114.893	70.3256	108.781	179.399	115.961	72.7425	57.1436	50.9917	67.865	46.8419	47.948	119.241	57.2554	1.05844	up
ENSSSCG00000003140	FGF21	4.50968e-06	2.81954e-05	149.939	96.8519	110.512	85.0467	146.701	145.204	48.8272	70.4771	39.5446	51.8413	66.6195	80.5935	122.376	59.6505	1.03597	up
ENSSSCG00000007007	IDO1	5.66207e-06	3.48579e-05	252.17	319.991	177.823	221.517	301.355	255.115	0	19.0479	65.5607	32.0474	28.1051	62.2304	254.662	34.4986	2.8849	up
ENSSSCG00000016704		6.13124e-06	3.75251e-05	11.359	39.8802	47.2186	33.6231	32.6984	36.3009	76.7284	94.2869	68.6827	76.3481	65.5786	83.654	33.5134	77.5464	-1.2051	down
ENSSSCG00000011240		6.18055e-06	3.77974e-05	80.6489	26.5868	26.1209	23.734	37.1171	50.4179	0	13.3335	0	8.48313	4.16372	0	40.7709	4.33006	3.21945	up
ENSSSCG00000003616	FAM167B	7.14136e-06	4.31247e-05	19.3103	20.8896	8.03721	32.6342	22.0935	8.06687	0	0	4.16259	0	0	4.08068	18.5053	1.37388	3.77756	up
ENSSSCG00000036418	SLC8A1	7.88372e-06	4.73079e-05	35.2129	42.7288	45.2093	42.5234	51.2569	40.3343	17.9365	16.1907	18.7316	10.3683	27.0642	15.3026	42.8776	17.599	1.2922	up
ENSSSCG00000032686	RUNX3	8.55052e-06	5.0939e-05	4.5436	10.4448	12.0558	3.95566	7.06992	4.03343	0	0	0	0	0	0	7.01721	0	5.2585	up
ENSSSCG00000036864		1.10189e-05	6.4564e-05	19.3103	27.5363	25.1163	32.6342	29.1634	31.2591	59.7884	59.0483	56.1949	63.1522	54.1284	43.8673	27.5033	56.0299	-1.0229	down
ENSSSCG00000011286	KLHL40	1.11873e-05	6.54528e-05	44.3001	28.4858	25.1163	27.6896	21.2098	38.3176	0	5.71436	6.24388	14.1385	0	4.08068	30.8532	5.02958	2.60353	up
ENSSSCG00000006348	FCRLB	1.12697e-05	6.58118e-05	34.077	59.8203	49.2279	44.5012	33.5821	37.3093	17.9365	25.7146	13.5284	8.48313	8.32744	17.3429	43.0863	15.2222	1.49957	up
ENSSSCG00000039500		1.19842e-05	6.96985e-05	42.0283	69.3156	101.47	39.5566	78.6529	73.6102	14.9471	17.1431	0	23.5642	30.187	15.3026	67.4389	16.8573	1.99954	up
ENSSSCG00000024930		1.34068e-05	7.73977e-05	74.9694	33.2335	21.0977	53.4014	65.3968	40.3343	5.97884	14.2859	8.32517	16.0237	27.0642	11.2219	48.0722	13.8166	1.79847	up
ENSSSCG00000015334	PDK4	1.40624e-05	8.09687e-05	45.436	68.366	57.2651	40.5455	31.8147	47.3928	155.45	123.811	110.309	90.4867	96.8065	58.1497	48.47	105.835	-1.12764	down
ENSSSCG00000010745	FANK1	1.55141e-05	8.84872e-05	40.8924	35.1325	51.2372	62.3017	35.3496	62.5182	61.7813	95.2393	125.918	88.6015	103.052	107.118	47.9053	96.9517	-1.01778	down
ENSSSCG00000000298	PPP1R1A	1.5726e-05	8.96632e-05	39.7565	76.9118	104.484	110.759	50.3732	89.7439	130.538	109.525	206.048	185.686	184.245	188.732	78.6713	167.462	-1.08871	down
ENSSSCG00000016992	NEURL1B	1.73127e-05	9.81386e-05	26.1257	20.8896	54.2512	35.601	47.722	43.3594	103.633	93.3345	54.1136	89.5441	66.6195	108.138	37.9915	85.8972	-1.17521	down
ENSSSCG00000008153	SLC9A2	1.89695e-05	0.000106529	17.0385	7.59623	0	7.91132	8.8374	8.06687	25.9083	31.429	45.7884	26.392	28.1051	33.6656	8.24172	31.8814	-1.96186	down
ENSSSCG00000015654	IL20	2.01116e-05	0.000112499	9.0872	17.0915	8.03721	16.8116	18.5585	7.05851	0	0	0	3.77028	0	0	12.7741	0.62838	4.29157	up
ENSSSCG00000028051		2.01488e-05	0.000112666	105.639	130.085	90.4186	81.0911	174.981	93.7773	35.873	46.6672	66.6014	43.3582	68.7014	65.2909	112.665	54.4154	1.05409	up
ENSSSCG00000040563		2.03229e-05	0.000113559	56.795	81.6594	50.2326	44.5012	83.9553	79.6603	21.9224	33.3337	20.8129	28.2771	43.7191	28.5648	66.134	29.4383	1.17011	up
ENSSSCG00000036451		2.35855e-05	0.000130279	96.5516	66.467	53.2465	75.1576	41.5358	53.443	21.9224	46.6672	17.691	25.4494	22.9005	23.4639	64.4002	26.3491	1.28265	up
ENSSSCG00000014011	RASGEF1C	2.69986e-05	0.000146982	55.6591	42.7288	17.0791	26.7007	30.9309	33.2758	1.99295	3.80957	4.16259	20.7365	8.32744	8.16137	34.3957	7.86507	2.12078	up
ENSSSCG00000001560	BNIP5	2.91491e-05	0.000157703	56.795	61.7193	46.214	24.7229	51.2569	33.2758	9.96473	16.1907	22.8942	0	4.16372	5.10085	45.664	9.71903	2.23475	up
ENSSSCG00000015299	STEAP4	2.94449e-05	0.000159029	12.4949	20.8896	4.0186	30.6564	9.72114	27.2257	0	3.80957	0	0	4.16372	0	17.5011	1.32888	3.71889	up
ENSSSCG00000001457	SLA-DQB1	3.16918e-05	0.000170401	54.5232	25.6373	47.2186	72.1908	67.1643	123.02	12.9541	30.4766	18.7316	30.1622	26.0233	15.3026	64.959	22.2751	1.54173	up
ENSSSCG00000009662	STMN4	3.20304e-05	0.000172103	12.4949	21.8392	26.1209	33.6231	23.861	26.2173	8.96826	7.61914	6.24388	10.3683	6.24558	4.08068	24.0261	7.2543	1.72535	up
ENSSSCG00000006359	ADAMTS4	3.25538e-05	0.000174616	34.077	78.8109	38.1767	43.5123	53.9082	45.3761	25.9083	23.8098	18.7316	16.9663	18.7367	22.4438	48.9769	21.0994	1.21833	up
ENSSSCG00000008932	TMPRSS11B	3.36557e-05	0.000180156	4.5436	5.69717	10.0465	0	3.53496	0	30.8907	34.2861	33.3007	23.5642	15.614	10.2017	3.97037	24.6429	-2.63614	down
ENSSSCG00000039703	EEPD1	3.50451e-05	0.000186828	40.8924	14.2429	38.1767	23.734	21.2098	29.2424	52.8131	40.9529	91.5769	61.267	93.6837	65.2909	27.9164	67.5974	-1.28124	down
ENSSSCG00000006590	S100A8	3.56706e-05	0.000189775	37.4847	50.325	31.1442	45.4901	45.9545	87.7272	21.9224	10.4763	16.6503	16.0237	17.6958	29.5849	49.6876	18.7256	1.41085	up
ENSSSCG00000033520	IL23A	3.5946e-05	0.000191175	19.3103	3.79811	44.2047	2.96675	45.9545	40.3343	0	3.80957	2.08129	0	6.24558	0	26.0948	2.02274	3.69733	up
ENSSSCG00000004694	FRMD5	3.69332e-05	0.00019596	82.9207	62.6689	66.307	62.3017	41.5358	62.5182	17.9365	49.5244	18.7316	9.4257	7.28651	21.4236	63.042	20.7214	1.60043	up
ENSSSCG00000036793		3.97095e-05	0.000208746	1421.01	894.456	750.474	761.465	1756.88	789.544	202.284	522.864	455.803	529.724	516.301	515.186	1062.3	457.027	1.21686	up
ENSSSCG00000024357	DNAI2	4.16387e-05	0.000218192	10.2231	35.1325	25.1163	25.7118	38.8846	32.2675	85.6967	51.4292	54.1136	87.659	55.1693	59.1699	27.8893	65.5396	-1.22474	down
ENSSSCG00000004902	RNF152	4.35653e-05	0.0002273	85.1925	68.366	41.1907	62.3017	68.9317	37.3093	4.98236	16.1907	0	12.2534	4.16372	36.7261	60.5487	12.3861	2.28752	up
ENSSSCG00000009219	IBSP	4.39525e-05	0.000229168	40.8924	10.4448	8.03721	10.8781	5.30244	9.07522	0	0	0	3.77028	0	0	14.105	0.62838	4.43098	up
ENSSSCG00000006734	CD101	4.7434e-05	0.000245685	52.2514	99.7005	42.1953	95.9248	109.584	70.5851	24.9118	33.3337	52.0323	12.2534	27.0642	33.6656	78.3735	30.5435	1.36433	up
ENSSSCG00000009883	RPH3A	4.75309e-05	0.000245861	3.4077	19.9401	18.0837	26.7007	6.18618	9.07522	0	0	4.16259	0	0	0	13.8989	0.693764	4.3638	up
ENSSSCG00000038945		4.94445e-05	0.000254918	15.9026	31.3344	32.1488	11.867	20.326	41.3427	72.7425	56.1912	45.7884	62.2096	51.0056	78.5531	25.4869	61.0817	-1.25973	down
ENSSSCG00000000657		5.80785e-05	0.000294967	28.3975	36.0821	23.107	39.5566	22.0935	26.2173	3.98589	2.85718	8.32517	0	0	15.3026	29.2423	5.07847	2.53319	up
ENSSSCG00000008294	ACTG2	6.22752e-05	0.000313437	4.5436	16.142	27.1256	30.6564	21.2098	39.326	3.98589	3.80957	4.16259	5.65542	8.32744	0	23.1672	4.32348	2.42405	up
ENSSSCG00000026407	NCCRP1	6.99986e-05	0.000349168	130.629	86.4071	63.293	73.1797	171.446	96.8024	25.9083	57.1436	24.9755	31.1048	49.9646	69.3716	103.626	43.0781	1.26703	up
ENSSSCG00000000893	AMDHD1	7.35622e-05	0.000365085	19.3103	49.3755	38.1767	34.612	38.0008	23.1922	64.7707	85.7153	74.9265	78.2333	51.0056	61.2102	33.7779	69.3103	-1.03157	down
ENSSSCG00000006545	CHRNB2	7.74266e-05	0.000382929	6.8154	14.2429	0	10.8781	8.8374	4.03343	0	0	0	0	0	0	7.46787	0	5.3479	up
ENSSSCG00000025097	TMEM61	8.15015e-05	0.000401057	13.6308	3.79811	18.0837	26.7007	13.2561	13.1087	0	0	0	3.77028	0	4.08068	14.763	1.30849	3.48348	up
ENSSSCG00000013106	PTGDR2	8.27554e-05	0.000406207	122.677	93.0538	206.958	93.947	81.3041	63.5266	165.415	236.193	290.34	142.328	280.01	243.821	110.244	226.351	-1.03858	down
ENSSSCG00000038903		8.57638e-05	0.000420052	61.3386	44.6278	57.2651	42.5234	76.8854	36.3009	31.8871	24.7622	27.0568	24.5068	23.9414	14.2824	53.1569	24.4061	1.12353	up
ENSSSCG00000001231		8.68561e-05	0.000424606	127.221	49.3755	177.823	108.781	128.142	117.978	76.7284	77.1438	35.382	47.1285	31.2279	29.5849	118.22	49.5326	1.25263	up
ENSSSCG00000013370		9.15208e-05	0.000444359	15.9026	18.041	8.03721	14.8337	20.326	26.2173	7.97178	0	0	0	0	0	17.2263	1.32863	3.69594	up
ENSSSCG00000018935	SNORD43	9.19801e-05	0.000446037	52.2514	34.183	43.2	39.5566	42.4195	56.4681	20.9259	20.0002	18.7316	16.9663	22.9005	29.5849	44.6798	21.5182	1.05352	up
ENSSSCG00000037762	TBX1	9.61676e-05	0.000464045	47.7078	75.9623	55.2558	65.2684	104.281	27.2257	13.9506	3.80957	15.6097	28.2771	0	25.5043	62.6169	14.5252	2.10768	up
ENSSSCG00000002876		0.000105413	0.000504152	77.2412	68.366	108.502	71.2019	122.84	49.4096	154.453	195.24	108.227	289.369	211.309	98.9566	82.9268	176.259	-1.08708	down
ENSSSCG00000024417	ERC2	0.000109251	0.000520921	127.221	130.085	160.744	154.271	159.073	98.8191	78.7214	104.763	71.8046	51.8413	18.7367	33.6656	138.369	59.9221	1.20612	up
ENSSSCG00000017003	KCNIP1	0.000124442	0.000586745	36.3488	46.5269	29.1349	42.5234	41.5358	37.3093	25.9083	0	11.4471	11.3108	7.28651	5.10085	38.8965	10.1756	1.93623	up
ENSSSCG00000027981	RTL9	0.000124867	0.000588395	9.0872	10.4448	15.0698	26.7007	7.95366	11.0919	0	3.80957	0	0	0	4.08068	13.3914	1.31504	3.33947	up
ENSSSCG00000023693	PROC	0.000126785	0.000596179	32.9411	40.8297	29.1349	43.5123	47.722	30.2507	0	10.4763	0	5.65542	21.8595	6.12102	37.3985	7.35205	2.34932	up
ENSSSCG00000033479	NEUROG2	0.000133502	0.000624019	56.795	40.8297	36.1674	37.5788	64.513	39.326	24.9118	19.0479	15.6097	18.8514	23.9414	27.5446	45.8683	21.6511	1.08462	up
ENSSSCG00000039758		0.000138254	0.000645074	9.0872	31.3344	49.2279	45.4901	31.8147	19.1588	75.7319	62.8579	125.918	59.3819	140.526	44.8875	31.0189	84.8838	-1.44773	down
ENSSSCG00000033913	C1RL	0.000148129	0.000685434	93.1438	106.347	69.3209	93.947	140.515	134.112	55.8025	21.905	27.0568	41.4731	77.0288	66.3111	106.231	48.2629	1.14092	up
ENSSSCG00000014952	IZUMO1R	0.000154928	0.000714156	51.1155	64.5679	68.3163	123.614	79.5366	67.56	21.9224	54.2864	23.9349	45.2433	32.2688	33.6656	75.7851	35.2202	1.10384	up
ENSSSCG00000008103	MERTK	0.000161189	0.000740186	13.6308	51.2745	21.0977	34.612	28.2797	18.1504	0	10.4763	9.36582	3.77028	11.4502	4.08068	27.8409	6.52389	2.09895	up
ENSSSCG00000033122		0.000162076	0.000743602	0	0	0	0	0	0	0	0	18.7316	12.2534	11.4502	16.3227	0	9.793	-5.74456	down
ENSSSCG00000001405		0.000172919	0.000786528	31.8052	52.2241	55.2558	46.479	58.3269	39.326	20.9259	0	6.24388	18.8514	23.9414	9.18154	47.2362	13.1907	1.84291	up
ENSSSCG00000014284		0.000183967	0.000833545	12.4949	8.54575	6.02791	13.8448	17.6748	4.03343	0	0	0	3.77028	0	0	10.4369	0.62838	4.0027	up
ENSSSCG00000015821		0.000184105	0.000833926	19.3103	18.9906	0	21.7561	18.5585	8.06687	0	0	0	3.77028	0	0	14.4471	0.62838	4.47849	up
ENSSSCG00000008976	ART3	0.0001919	0.000865731	10.2231	1.89906	4.0186	3.95566	13.2561	14.117	0	0	0	1.88514	0	0	7.91159	0.31419	4.46742	up
ENSSSCG00000017265	AXIN2	0.000219336	0.000977129	45.436	34.183	56.2605	59.3349	36.2334	53.443	3.98589	15.2383	29.1381	16.9663	18.7367	27.5446	47.4818	18.6016	1.35397	up
ENSSSCG00000012072	DSCAM	0.000220793	0.000982503	6.8154	16.142	1.00465	8.90024	7.06992	17.1421	0.996473	0	2.08129	0	0	0	9.51238	0.512961	4.24595	up
ENSSSCG00000015487	TNFSF18	0.000221923	0.000986409	21.5821	18.041	14.0651	35.601	64.513	39.326	2.98942	8.57153	10.4065	0	13.5321	9.18154	32.188	7.44684	2.1209	up
ENSSSCG00000004098		0.000223952	0.000994301	37.4847	29.4354	25.1163	18.7894	30.0472	12.1003	0	5.71436	10.4065	4.71285	5.20465	13.2622	25.4955	6.55009	1.96469	up
ENSSSCG00000008511		0.000249355	0.00109345	21.5821	13.2934	19.0884	25.7118	19.4423	21.1755	2.98942	8.57153	4.16259	8.48313	10.4093	4.08068	20.0489	6.44944	1.6316	up
ENSSSCG00000011880	EAF2	0.000266119	0.00115853	48.8437	37.9811	13.0605	45.4901	29.1634	47.3928	100.644	94.2869	63.4794	59.3819	79.1107	65.2909	36.9886	77.0323	-1.06176	down
ENSSSCG00000027997	NME5	0.000268771	0.0011691	4.5436	9.49528	7.03256	10.8781	27.396	17.1421	50.8201	54.2864	43.7071	61.267	39.5553	9.18154	12.7479	43.1363	-1.74896	down
ENSSSCG00000034651		0.000274455	0.00118953	24.9898	23.7382	9.04186	13.8448	11.4886	21.1755	3.98589	7.61914	2.08129	5.65542	4.16372	5.10085	17.3798	4.76772	1.85497	up
ENSSSCG00000025655		0.000283758	0.00122612	9.0872	10.4448	4.0186	12.8559	7.06992	4.03343	23.9154	34.2861	11.4471	23.5642	22.9005	26.5244	7.91831	23.773	-1.58804	down
ENSSSCG00000036096		0.000300567	0.0012888	38.6206	59.8203	51.2372	47.4679	98.9789	62.5182	0	9.52393	11.4471	0	11.4502	37.7463	59.7739	11.6946	2.35813	up
ENSSSCG00000037646	DNAJA4	0.000317356	0.00135154	5.6795	9.49528	11.0512	0	7.95366	13.1087	34.8766	12.3811	24.9755	28.2771	21.8595	55.0892	7.88138	29.5765	-1.90525	down
ENSSSCG00000017990	PIK3R6	0.000345333	0.00146037	17.0385	19.9401	17.0791	17.8005	15.0236	26.2173	0	5.71436	0	7.54056	4.16372	8.16137	18.8498	4.26333	2.13667	up
ENSSSCG00000017982	HES7	0.000348187	0.00147085	0	8.54575	4.0186	8.90024	0	4.03343	12.9541	20.0002	21.8536	20.7365	11.4502	46.9279	4.24967	22.3204	-2.38705	down
ENSSSCG00000016059	STAT4	0.000354712	0.00149439	19.3103	30.3849	26.1209	28.6786	37.1171	20.1672	0	7.61914	11.4471	10.3683	13.5321	8.16137	26.9632	8.52133	1.66742	up
ENSSSCG00000039009		0.000354438	0.00149439	14.7667	5.69717	31.1442	24.7229	0	8.06687	68.7566	64.7627	73.8859	39.5879	46.8419	30.6051	14.0663	54.0734	-1.94823	down
ENSSSCG00000040019		0.000372856	0.0015641	12.4949	13.2934	4.0186	6.92241	9.72114	4.03343	18.933	20.9526	26.0162	30.1622	49.9646	13.2622	8.41398	26.5485	-1.65761	down
ENSSSCG00000035568		0.000398863	0.00166606	23.8539	27.5363	30.1395	24.7229	48.6057	27.2257	15.9436	11.4287	12.4878	14.1385	14.573	12.242	30.3473	13.4689	1.1775	up
ENSSSCG00000015954	DLX2	0.000400675	0.00167274	9.0872	35.1325	39.1814	30.6564	56.5594	20.1672	78.7214	71.4294	59.3168	67.865	62.4558	84.6742	31.7973	70.7438	-1.14473	down
ENSSSCG00000009285		0.000415539	0.00172605	15.9026	14.2429	10.0465	11.867	3.53496	31.2591	1.99295	3.80957	0	3.77028	4.16372	0	14.4755	2.28942	2.64743	up
ENSSSCG00000029037	DRD1	0.000455022	0.0018663	27.2616	16.142	45.2093	42.5234	40.6521	26.2173	72.7425	59.0483	36.4226	80.1184	83.2744	75.4926	33.0009	67.8498	-1.03869	down
ENSSSCG00000032582		0.000466132	0.00190539	59.0668	63.6184	76.3535	78.1243	80.4204	42.351	37.866	23.8098	43.7071	34.8751	11.4502	40.8068	66.6557	32.0858	1.05604	up
ENSSSCG00000016022	ZNF804A	0.000487472	0.00197856	59.0668	37.9811	47.2186	85.0467	30.0472	59.4931	37.866	13.3335	14.569	6.59799	32.2688	15.3026	53.1423	19.9896	1.412	up
ENSSSCG00000011884	HCLS1	0.000490342	0.00198776	51.1155	56.0222	49.2279	48.4569	52.1407	43.3594	3.98589	22.8574	24.9755	27.3345	34.3507	15.3026	50.0538	21.4678	1.2221	up
ENSSSCG00000026527	HCN1	0.000495568	0.00200738	4.5436	37.9811	18.0837	34.612	25.6285	26.2173	7.97178	7.61914	4.16259	3.77028	11.4502	8.16137	24.511	7.18923	1.77664	up
ENSSSCG00000010404	ALOX5	0.000496409	0.00200975	35.2129	40.8297	51.2372	46.479	22.9772	45.3761	16.94	22.8574	13.5284	16.9663	16.6549	27.5446	40.352	19.0819	1.07791	up
ENSSSCG00000015979	HOXD13	0.000504519	0.00203837	29.5334	36.0821	34.1581	60.3238	29.1634	33.2758	26.9048	17.1431	9.36582	17.9088	13.5321	8.16137	37.0895	15.5027	1.25528	up
ENSSSCG00000017172	ST6GALNAC1	0.000529225	0.00212558	47.7078	32.284	18.0837	26.7007	21.2098	38.3176	7.97178	6.66675	19.7723	10.3683	11.4502	15.3026	30.7173	11.922	1.36602	up
ENSSSCG00000036261	CROCC2	0.000537105	0.00215337	46.5719	53.1736	39.1814	93.947	82.1879	62.5182	11.9577	11.4287	27.0568	26.392	39.5553	42.8472	62.93	26.5396	1.24997	up
ENSSSCG00000001987	RIPK3	0.00053827	0.00215749	22.718	29.4354	29.1349	60.3238	41.5358	29.2424	20.9259	7.61914	15.6097	7.54056	4.16372	20.4034	35.3984	12.7104	1.48193	up
ENSSSCG00000021527	ATP10B	0.000540515	0.00216553	37.4847	26.5868	45.2093	12.8559	15.0236	9.07522	7.97178	3.80957	4.16259	10.3683	8.32744	0	24.3726	5.77327	2.07205	up
ENSSSCG00000017562	CACNA1G	0.000587037	0.00233556	32.9411	31.3344	40.186	31.6453	15.9073	4.03343	58.7919	67.6199	67.642	40.5305	69.7423	74.4725	26.0079	63.1332	-1.28168	down
ENSSSCG00000031854		0.000587323	0.00233558	0	0	0	0	0	0	14.9471	0	0	10.3683	15.614	6.12102	0	7.84172	-5.42469	down
ENSSSCG00000038464		0.000608153	0.00240987	6.8154	8.54575	20.093	9.88916	13.2561	17.1421	0	3.80957	4.16259	0	0	4.08068	12.6236	2.00881	2.65765	up
ENSSSCG00000016321	IQCA1	0.000617602	0.00244173	26.1257	10.4448	53.2465	28.6786	32.6984	33.2758	78.7214	55.2388	60.3575	66.9224	58.2921	59.1699	30.745	63.117	-1.03844	down
ENSSSCG00000034598	HIST2H2AC	0.000633432	0.00250053	42.0283	55.0726	40.186	28.6786	15.0236	39.326	48.8272	108.573	47.8697	81.061	74.947	104.057	36.7192	77.5558	-1.0823	down
ENSSSCG00000015069		0.000667771	0.00262551	4.5436	18.9906	6.02791	3.95566	7.06992	6.05015	26.9048	3.80957	69.7233	18.8514	39.5553	29.5849	7.77297	31.4049	-2.00592	down
ENSSSCG00000017511	PLXDC1	0.000722406	0.0028205	20.4462	14.2429	11.0512	51.4236	25.6285	22.1839	0	7.61914	8.32517	0	8.32744	0	24.1627	4.04529	2.58412	up
ENSSSCG00000007106		0.000739565	0.00288318	0	12.3439	5.02326	13.8448	0	14.117	0	0	0	0	0	0	7.55483	0	5.36348	up
ENSSSCG00000021899		0.000751798	0.0029265	17.0385	10.4448	17.0791	18.7894	17.6748	18.1504	7.97178	0	8.32517	3.77028	4.16372	4.08068	16.5295	4.71861	1.81642	up
ENSSSCG00000022961	CLMP	0.000760972	0.00295634	29.5334	32.284	29.1349	25.7118	34.4659	14.117	3.98589	3.80957	13.5284	16.0237	9.36837	0	27.5412	7.78599	1.82221	up
ENSSSCG00000008929		0.00077935	0.0030195	0	3.79811	3.01395	0	0	4.03343	16.94	20.0002	22.8942	5.65542	8.32744	4.08068	1.80758	12.983	-2.84032	down
ENSSSCG00000011811	LPP	0.000809149	0.00312799	2504.66	1825.94	2159	1784	1837.3	511.238	978.536	1010.49	894.956	350.636	449.682	287.688	1770.36	661.998	1.4191	up
ENSSSCG00000017337	ACBD4	0.000859745	0.00329191	553.184	606.749	673.116	603.238	585.92	696.776	2406.48	2261.93	686.827	2278.19	633.926	714.119	619.83	1496.91	-1.27212	down
ENSSSCG00000016381	SNED1	0.000868459	0.0033204	12.4949	41.7792	6.02791	18.7894	23.861	20.1672	8.96826	3.80957	4.16259	3.77028	7.28651	8.16137	20.5199	6.02643	1.77537	up
ENSSSCG00000000907	PLXNC1	0.000922141	0.00351194	32.9411	40.8297	35.1628	37.5788	34.4659	29.2424	9.96473	24.7622	18.7316	23.5642	11.4502	11.2219	35.0368	16.6158	1.07191	up
ENSSSCG00000004758	RHOV	0.000944302	0.00359023	13.6308	23.7382	17.0791	10.8781	22.0935	11.0919	3.98589	0	0	9.4257	0	0	16.4186	2.23526	2.858	up
ENSSSCG00000016656		0.000996875	0.00376516	29.5334	39.8802	29.1349	35.601	53.0244	60.5015	30.8907	20.9526	9.36582	16.0237	4.16372	17.3429	41.2792	16.4566	1.32499	up
ENSSSCG00000020211	U6	0.00100019	0.00377505	12.4949	18.041	10.0465	16.8116	20.326	10.0836	5.97884	7.61914	3.12194	3.77028	3.12279	4.08068	14.6339	4.61561	1.66348	up
ENSSSCG00000032225	LRRC31	0.00101072	0.00381038	17.0385	17.0915	4.0186	31.6453	11.4886	23.1922	2.98942	7.61914	0	0	6.24558	3.06051	17.4125	3.31911	2.38984	up
ENSSSCG00000039395	GAS2L2	0.00101569	0.00382729	47.7078	49.3755	51.2372	47.4679	37.1171	78.6519	19.9295	4.76196	14.569	26.392	33.3098	33.6656	51.9262	22.1046	1.2336	up
ENSSSCG00000023054	IDO2	0.00110799	0.00412744	22.718	16.142	10.0465	39.5566	23.861	22.1839	14.9471	5.71436	10.4065	3.77028	4.16372	5.10085	22.418	7.35046	1.61121	up
ENSSSCG00000016343		0.00113241	0.00420938	38.6206	47.4764	44.2047	42.5234	40.6521	37.3093	20.9259	10.4763	11.4471	4.71285	35.3916	22.4438	41.7977	17.5663	1.25663	up
ENSSSCG00000025592	TP63	0.00114497	0.00424501	38.6206	58.8708	31.1442	39.5566	36.2334	30.2507	21.9224	25.7146	4.16259	7.54056	0	10.2017	39.1127	11.5903	1.74998	up
ENSSSCG00000001752	CHRNA3	0.00115632	0.00428505	53.3873	17.0915	24.1116	17.8005	9.72114	15.1254	80.7143	76.1914	52.0323	65.0373	55.1693	19.3832	22.8729	58.088	-1.35571	down
ENSSSCG00000009196	ATOH1	0.00116699	0.00432053	2.2718	0	21.0977	7.91132	0.88374	4.03343	15.9436	20.0002	83.2517	27.3345	16.6549	23.4639	6.033	31.1081	-2.36919	down
ENSSSCG00000014374	DND1	0.00119418	0.00441265	95.4157	46.5269	58.2698	87.0246	93.6765	61.5099	53.8095	458.101	66.6014	157.409	690.137	188.732	73.7372	269.132	-1.86796	down
ENSSSCG00000037087	PRRT4	0.00119518	0.00441341	9.0872	12.3439	3.01395	0	0	19.1588	0	0	0	0	0	0	7.26731	0	5.30532	up
ENSSSCG00000004391	CEP57L1	0.0012065	0.00445206	49.9796	58.8708	77.3581	37.5788	86.6066	20.1672	116.587	98.0964	114.471	162.122	63.4967	109.158	55.0935	110.655	-1.0042	down
ENSSSCG00000039750		0.00120818	0.0044555	0	5.69717	13.0605	4.94458	9.72114	9.07522	17.9365	36.1909	36.4226	9.4257	21.8595	22.4438	7.0831	24.0465	-1.75157	down
ENSSSCG00000002994	CYP2F1	0.00120795	0.0044555	23.8539	43.6783	34.1581	47.4679	39.7683	46.3845	21.9224	9.52393	9.36582	15.0811	32.2688	18.3631	39.2185	17.7542	1.14873	up
ENSSSCG00000035847	TAL1	0.00122522	0.00451371	9.0872	6.6467	7.03256	6.92241	12.3724	4.03343	0	0	0	3.77028	0	0	7.68244	0.62838	3.56227	up
ENSSSCG00000035075		0.00124821	0.00458438	36.3488	38.9307	19.0884	24.7229	47.722	22.1839	13.9506	4.76196	10.4065	17.9088	15.614	16.3227	31.4994	13.1608	1.26219	up
ENSSSCG00000033165		0.00125465	0.0046037	26.1257	40.8297	30.1395	34.612	34.4659	10.0836	15.9436	17.1431	11.4471	3.77028	9.36837	3.06051	29.3761	10.1222	1.53815	up
ENSSSCG00000032591		0.00127267	0.00466438	4.5436	37.0316	11.0512	24.7229	15.9073	12.1003	0	7.61914	0	0.94257	4.16372	6.12102	17.5595	3.14108	2.4833	up
ENSSSCG00000001985	CBLN3	0.0014332	0.00519156	0	16.142	26.1209	47.4679	46.8382	18.1504	10.9612	0	4.16259	3.77028	0	4.08068	25.7866	3.82912	2.75404	up
ENSSSCG00000004907	CCBE1	0.00143711	0.00520377	0	0	0	0	0	0	2.98942	5.71436	0	1.88514	7.28651	12.242	0	5.01958	-4.78057	down
ENSSSCG00000006609	TCHHL1	0.00145212	0.00525084	4.5436	10.4448	0	3.95566	5.30244	4.03343	0	0	0	0	0	0	4.71333	0	4.68415	up
ENSSSCG00000005946	CCN4	0.0014574	0.0052687	4.5436	5.69717	0	17.8005	22.9772	15.1254	0	0	0	3.77028	0	0	11.024	0.62838	4.09497	up
ENSSSCG00000025503	ADGRG5	0.00155967	0.00560349	3.4077	0	0	4.94458	3.53496	0	9.96473	7.61914	7.28452	19.794	11.4502	11.2219	1.98121	11.2224	-2.50516	down
ENSSSCG00000026564		0.00157689	0.00566019	22.718	19.9401	25.1163	41.5345	39.7683	7.05851	30.8907	51.4292	35.382	123.477	108.257	52.0287	26.0226	66.9106	-1.3603	down
ENSSSCG00000006011	SLC30A8	0.00161424	0.00578498	0	3.79811	2.0093	0	0	0	3.98589	7.61914	21.8536	5.65542	11.4502	4.08068	0.967903	9.10749	-3.21367	down
ENSSSCG00000004401	DDO	0.00165995	0.00593522	20.4462	10.4448	15.0698	8.90024	7.95366	22.1839	0	3.80957	8.32517	0	0	0	14.1664	2.02246	2.81322	up
ENSSSCG00000034987	IQANK1	0.00166226	0.00594075	20.4462	23.7382	16.0744	9.88916	17.6748	13.1087	0	7.61914	4.16259	0	9.36837	2.04034	16.8219	3.86507	2.1271	up
ENSSSCG00000038644	HOXC8	0.0016806	0.00599827	42.0283	44.6278	35.1628	53.4014	64.513	42.351	26.9048	7.61914	22.8942	26.392	24.9823	32.6455	47.0141	23.573	1.0004	up
ENSSSCG00000009477	EDNRB	0.00169697	0.00604826	12.4949	38.9307	20.093	31.6453	22.0935	36.3009	7.97178	9.52393	8.32517	17.9088	0	8.16137	26.9264	8.64851	1.63328	up
ENSSSCG00000008348	PLEK	0.00170098	0.00606116	0	3.79811	8.03721	0	9.72114	17.1421	0	0	0	0	0	0	6.44976	0	5.13656	up
ENSSSCG00000019963		0.00181191	0.00642139	18.1744	18.041	11.0512	19.7783	20.326	15.1254	9.96473	7.61914	6.24388	0	2.08186	5.10085	17.0827	5.16841	1.72704	up
ENSSSCG00000017237	CD300LB	0.00183556	0.00649491	37.4847	3.79811	18.0837	10.8781	18.5585	11.0919	0	0	0	9.4257	3.12279	0	16.6492	2.09141	2.97595	up
ENSSSCG00000013853	HSH2D	0.00185139	0.00654799	84.0566	75.9623	28.1302	47.4679	45.9545	113.944	13.9506	70.4771	16.6503	9.4257	14.573	7.14119	65.9193	22.0363	1.57703	up
ENSSSCG00000007578		0.0018519	0.00654831	3.4077	14.2429	0	13.8448	7.06992	0	0	0	0	0	0	0	6.42756	0	5.13175	up
ENSSSCG00000015426	RELN	0.00186018	0.00657323	38.6206	59.8203	67.3116	70.213	48.6057	28.234	39.8589	27.6194	15.6097	7.54056	18.7367	30.6051	52.1342	23.3284	1.16176	up
ENSSSCG00000011910		0.00186106	0.00657476	24.9898	28.4858	51.2372	28.6786	15.0236	25.209	77.7249	58.096	60.3575	45.2433	78.0698	30.6051	28.9373	58.3494	-1.01348	down
ENSSSCG00000001459	HLA-DOB	0.00194996	0.00685792	212.413	190.855	95.4419	139.437	170.562	154.279	9.96473	66.6675	54.1136	60.3245	124.912	114.259	160.498	71.7068	1.16295	up
ENSSSCG00000030206	STK33	0.00195689	0.00687918	21.5821	35.1325	13.0605	67.2463	18.5585	37.3093	0	7.61914	10.4065	3.77028	20.8186	11.2219	32.1482	8.97273	1.84666	up
ENSSSCG00000019588	U1	0.00196611	0.00690773	6.8154	8.54575	5.02326	8.90024	3.53496	5.04179	0	1.90479	0	1.88514	0	0	6.31023	0.631654	3.26965	up
ENSSSCG00000037701	GPR182	0.00206657	0.00721459	67.0181	264.918	146.679	77.1354	84.8391	74.6185	64.7707	46.6672	85.333	54.669	35.3916	58.1497	119.201	57.4969	1.05327	up
ENSSSCG00000031417		0.00208498	0.00726914	15.9026	19.9401	23.107	14.8337	15.9073	4.03343	38.8624	41.9053	50.9917	16.9663	36.4326	30.6051	15.6207	35.9606	-1.20061	down
ENSSSCG00000007384	WFDC5	0.00210773	0.0073275	11.359	7.59623	10.0465	9.88916	14.1398	0	15.9436	34.2861	11.4471	23.5642	37.4735	39.7867	8.83846	27.0835	-1.61334	down
ENSSSCG00000022849	IL2RA	0.00216357	0.00750472	73.8335	46.5269	42.1953	67.2463	38.8846	58.4848	30.8907	25.7146	40.5852	29.2197	6.24558	24.4841	54.5286	26.19	1.0548	up
ENSSSCG00000029623		0.00226326	0.00781075	0	0	1.00465	0	0	0	6.97531	0.952393	11.4471	2.82771	0	10.2017	0.167442	5.4007	-4.40414	down
ENSSSCG00000038350	KISS1	0.00230503	0.00792869	0	0	0	0	0	0	0	17.1431	0	3.77028	4.16372	12.242	0	6.21985	-5.0918	down
ENSSSCG00000000567	SOX5	0.00236589	0.00811312	12.4949	7.59623	18.0837	14.8337	11.4886	4.03343	5.97884	0	0	3.77028	0	0	11.4218	1.62485	2.79926	up
ENSSSCG00000003225		0.00245681	0.00838269	12.4949	12.3439	23.107	27.6896	0	31.2591	28.8977	40.0005	73.8859	50.8988	54.1284	60.1901	17.8157	51.3335	-1.52961	down
ENSSSCG00000015398	SEMA3A	0.00248226	0.00845662	20.4462	46.5269	10.0465	40.5455	26.5122	34.2842	81.7108	60.9531	99.9021	52.7839	30.187	57.1296	29.7269	63.7777	-1.0985	down
ENSSSCG00000013461	PEAK3	0.00260203	0.00881484	20.4462	7.59623	13.0605	28.6786	23.861	52.4346	64.7707	36.1909	50.9917	78.2333	36.4326	67.3313	24.3462	55.6584	-1.19421	down
ENSSSCG00000033684	CD79A	0.00262892	0.00888864	2008.27	1392.01	1226.68	1560.51	2007.86	1673.87	1041.31	919.059	195.642	653.201	878.545	1132.39	1644.87	803.358	1.03382	up
ENSSSCG00000011299	CLEC3B	0.0026584	0.00896897	19.3103	45.5774	39.1814	37.5788	155.538	39.326	21.9224	19.0479	27.0568	17.9088	18.7367	30.6051	56.0854	22.5463	1.32037	up
ENSSSCG00000006286		0.0026798	0.00902541	11.359	37.9811	15.0698	10.8781	17.6748	51.4263	11.9577	0	8.32517	0	4.16372	8.16137	24.0648	5.43466	2.15428	up
ENSSSCG00000033523		0.00273106	0.0091864	20.4462	11.3943	19.0884	18.7894	14.1398	10.0836	36.8695	43.8101	37.4633	18.8514	26.0233	27.5446	15.657	31.7603	-1.02541	down
ENSSSCG00000024051		0.00281457	0.00943893	13.6308	15.1925	8.03721	18.7894	4.4187	2.01672	17.9365	26.667	31.2194	29.2197	44.76	17.3429	10.3475	27.8576	-1.43261	down
ENSSSCG00000032465		0.00287952	0.00963407	13.6308	19.9401	16.0744	4.94458	6.18618	10.0836	30.8907	21.905	29.1381	33.9325	23.9414	20.4034	11.8099	26.7019	-1.18152	down
ENSSSCG00000036428		0.00289692	0.00968399	6.8154	3.79811	8.03721	4.94458	3.53496	4.03343	12.9541	20.9526	17.691	24.5068	13.5321	4.08068	5.19395	15.6196	-1.60035	down
ENSSSCG00000003810	UBE2U	0.00291082	0.00972424	3.4077	0	0	3.95566	0	0	13.9506	6.66675	7.28452	10.3683	11.4502	3.06051	1.22723	8.79682	-2.88498	down
ENSSSCG00000030303	ACHE	0.00293111	0.00977744	13.6308	17.0915	5.02326	15.8226	7.95366	16.1337	1.99295	2.85718	5.20323	0	6.24558	4.08068	12.6093	3.3966	1.90403	up
ENSSSCG00000004643	SLC27A2	0.00299075	0.00995096	40.8924	44.6278	37.1721	33.6231	31.8147	35.2925	3.98589	25.7146	18.7316	28.2771	14.573	11.2219	37.2371	17.084	1.11901	up
ENSSSCG00000023627		0.00305543	0.0101361	22.718	41.7792	42.1953	29.6675	22.9772	25.209	7.97178	24.7622	9.36582	19.794	10.4093	11.2219	30.7577	13.9208	1.13811	up
ENSSSCG00000004421	FYN	0.00306417	0.0101543	17.0385	35.1325	29.1349	20.7672	9.72114	55.4597	64.7707	73.3342	37.4633	44.3008	68.7014	64.2708	27.8757	58.8069	-1.07809	down
ENSSSCG00000032629		0.00309618	0.0102333	36.3488	115.842	100.465	36.5899	55.6756	50.4179	22.9189	8.57153	22.8942	58.4393	30.187	25.5043	65.89	28.0859	1.23021	up
ENSSSCG00000003336	TTLL10	0.00318553	0.0104943	45.436	49.3755	34.1581	37.5788	57.4431	69.5767	2.98942	12.3811	20.8129	0	31.2279	26.5244	48.928	15.656	1.64877	up
ENSSSCG00000040169		0.00320676	0.0105531	0	0	0	0	1.76748	0	0	7.61914	4.16259	14.1385	4.16372	5.10085	0.29458	5.86414	-4.04659	down
ENSSSCG00000014876	MYO7A	0.00322014	0.0105883	27.2616	10.4448	23.107	24.7229	36.2334	15.1254	76.7284	40.9529	39.5446	33.9325	30.187	61.2102	22.8158	47.0926	-1.04419	down
ENSSSCG00000018015	DNAH9	0.00326551	0.010724	22.718	20.8896	13.0605	29.6675	33.5821	27.2257	13.9506	8.57153	2.08129	1.88514	6.24558	18.3631	24.5239	8.51621	1.52893	up
ENSSSCG00000028779		0.00328392	0.0107754	7.9513	6.6467	11.0512	8.90024	4.4187	17.1421	2.98942	0.952393	1.04065	3.77028	3.12279	2.04034	9.3517	2.31931	2.00574	up
ENSSSCG00000036330		0.00328894	0.0107873	0	6.6467	5.02326	2.96675	7.95366	2.01672	0	0	0	0	0	0	4.10118	0	4.48797	up
ENSSSCG00000013286	LRRC4C	0.00329412	0.0107998	46.5719	84.508	75.3488	75.1576	62.7456	65.5433	21.9224	39.0481	4.16259	44.3008	36.4326	45.9077	68.3125	31.9623	1.09473	up
ENSSSCG00000032091		0.00330233	0.0108245	23.8539	36.0821	27.1256	36.5899	30.9309	10.0836	14.9471	15.2383	15.6097	2.82771	9.36837	3.06051	27.4443	10.1753	1.43435	up
ENSSSCG00000026695	TNFSF14	0.00335541	0.010981	70.4258	70.2651	42.1953	45.4901	73.3504	97.8107	0	15.2383	0	0	18.7367	0	66.5896	5.6625	3.55605	up
ENSSSCG00000023746	LRP1B	0.00341766	0.0111628	19.3103	27.5363	24.1116	19.7783	27.396	8.06687	10.9612	2.85718	4.16259	14.1385	7.28651	8.16137	21.0332	7.9279	1.40714	up
ENSSSCG00000033696		0.00342644	0.0111868	31.8052	36.0821	29.1349	33.6231	36.2334	7.05851	14.9471	18.0955	15.6097	4.71285	6.24558	3.06051	28.9895	10.4452	1.47271	up
ENSSSCG00000038168		0.00345207	0.0112611	2.2718	0.949528	3.01395	0	6.18618	3.02507	2.98942	15.2383	20.8129	15.0811	13.5321	4.08068	2.57442	11.9558	-2.2022	down
ENSSSCG00000015236	KCNJ1	0.00358391	0.0116378	4.5436	4.74764	0	7.91132	3.53496	3.02507	0	0	0	0	0	0	3.96043	0	4.431	up
ENSSSCG00000003006	CYP2B22	0.00362411	0.0117388	9.0872	4.74764	7.03256	19.7783	5.30244	6.05015	0	0	3.12194	0	0	4.08068	8.66638	1.20044	2.87147	up
ENSSSCG00000035522		0.00371755	0.0119997	6.8154	7.59623	4.0186	1.97783	0	4.03343	0	0	0	0	0	0	4.07358	0	4.4678	up
ENSSSCG00000016284		0.00375236	0.0120897	18.1744	25.6373	10.0465	26.7007	24.7447	32.2675	2.98942	0	0	11.3108	1.04093	15.3026	22.9285	5.10729	2.16429	up
ENSSSCG00000034471		0.0037977	0.0122031	6.8154	3.79811	22.1023	3.95566	8.8374	4.03343	1.99295	0	0	0.94257	3.12279	2.04034	8.25706	1.34977	2.62331	up
ENSSSCG00000009735	P2RX2	0.00380504	0.0122242	5.6795	30.3849	24.1116	21.7561	30.9309	11.0919	2.98942	1.90479	6.24388	16.0237	7.28651	4.08068	20.6592	6.42149	1.68692	up
ENSSSCG00000001572	FGD2	0.00382496	0.0122711	12.4949	5.69717	25.1163	14.8337	22.0935	10.0836	22.9189	27.6194	38.5039	32.9899	20.8186	71.4119	15.0532	35.7104	-1.24309	down
ENSSSCG00000029267	TIGIT	0.00383292	0.0122911	24.9898	3.79811	11.0512	16.8116	9.72114	23.1922	25.9083	25.7146	46.8291	27.3345	28.1051	54.069	14.9273	34.6601	-1.22404	down
ENSSSCG00000004065	TIAM2	0.00392554	0.0125549	0	0	4.0186	9.88916	1.76748	5.04179	10.9612	3.80957	17.691	16.9663	22.9005	19.3832	3.45284	15.2853	-2.14209	down
ENSSSCG00000033190		0.00396823	0.0126681	22.718	16.142	22.1023	41.5345	39.7683	22.1839	26.9048	85.7153	74.9265	79.1759	48.9237	28.5648	27.4082	57.3685	-1.06402	down
ENSSSCG00000006230	CLVS1	0.0039707	0.0126681	0	0	0	0	0	0	5.97884	0	4.16259	7.54056	0	14.2824	0	5.32739	-4.8671	down
ENSSSCG00000008165	RFX8	0.00397405	0.0126762	4.5436	24.6877	17.0791	13.8448	9.72114	24.2006	3.98589	1.90479	0	7.54056	0	8.16137	15.6795	3.59877	2.11773	up
ENSSSCG00000015083		0.00401178	0.0127835	72.6976	51.2745	43.2	39.5566	53.0244	43.3594	31.8871	46.6672	14.569	11.3108	15.614	29.5849	50.5188	24.9389	1.01495	up
ENSSSCG00000003732	MEP1B	0.00406775	0.0129391	20.4462	26.5868	22.1023	5.93349	25.6285	11.0919	0	3.80957	8.32517	10.3683	0	0	18.6315	3.7505	2.30647	up
ENSSSCG00000034856		0.00408066	0.0129713	0	17.0915	0	7.91132	3.53496	4.03343	0	0	0	0	0	0	5.42854	0	4.88891	up
ENSSSCG00000005992	SHAS2	0.00412834	0.0131043	27.2616	28.4858	16.0744	14.8337	16.7911	15.1254	0	15.2383	4.16259	0	0	0	19.762	3.23348	2.60173	up
ENSSSCG00000034973	CXCL12	0.00414732	0.0131619	4.5436	3.79811	0	7.91132	5.30244	11.0919	0	0	0	0	0	2.04034	5.44124	0.340057	3.92771	up
ENSSSCG00000023716	TNFAIP6	0.0041727	0.0132317	0	15.1925	8.03721	19.7783	3.53496	16.1337	4.98236	0	0	0	0	0	10.4461	0.830394	3.65309	up
ENSSSCG00000036244	PRR33	0.00429404	0.0135725	4.5436	12.3439	0	13.8448	9.72114	11.0919	0	0	0	0	0	4.08068	8.5909	0.680114	3.67607	up
ENSSSCG00000040689	APOA4	0.00429636	0.0135771	77.2412	25.6373	80.3721	57.3571	73.3504	127.053	52.8131	31.429	13.5284	35.8176	9.36837	0	73.5019	23.8261	1.62255	up
ENSSSCG00000003306	HELZ2	0.00432403	0.013659	4.5436	7.59623	0	7.91132	0	11.0919	0	0	0	0	0	0	5.19052	0	4.82023	up
ENSSSCG00000034323		0.0043317	0.013675	13.6308	8.54575	10.0465	14.8337	11.4886	9.07522	21.9224	17.1431	23.9349	16.0237	32.2688	28.5648	11.2701	23.3096	-1.04835	down
ENSSSCG00000037206		0.00436578	0.013766	12.4949	10.4448	8.03721	7.91132	9.72114	4.03343	35.873	20.9526	28.0975	10.3683	11.4502	22.4438	8.7738	21.5309	-1.2965	down
ENSSSCG00000032561	PDCD1LG2	0.00450599	0.0141681	17.0385	5.69717	4.0186	3.95566	12.3724	7.05851	0	2.85718	0	0.94257	4.16372	0	8.3568	1.32724	2.65033	up
ENSSSCG00000035473		0.00491439	0.015314	15.9026	31.3344	18.0837	11.867	9.72114	40.3343	25.9083	48.572	70.764	42.4156	49.9646	33.6656	21.2072	45.215	-1.09256	down
ENSSSCG00000000892	HAL	0.00499929	0.0155445	24.9898	0	13.0605	25.7118	29.1634	12.1003	0	0	0	7.54056	4.16372	4.08068	17.5043	2.63083	2.73014	up
ENSSSCG00000002901	UPK1A	0.0050074	0.0155667	9.0872	14.2429	11.0512	0	3.53496	13.1087	0	0	0	0	0	4.08068	8.50415	0.680114	3.65835	up
ENSSSCG00000005680	PRRX2	0.0050608	0.0157202	4.5436	5.69717	6.02791	2.96675	2.65122	3.02507	0	0	2.08129	0	0	0	4.15195	0.346882	3.53584	up
ENSSSCG00000040315		0.00516536	0.0159785	14.7667	22.7887	41.1907	24.7229	36.2334	33.2758	8.96826	15.2383	13.5284	14.1385	20.8186	13.2622	28.8297	14.3257	1.01389	up
ENSSSCG00000005502	ASTN2	0.00517706	0.0160092	0	7.59623	7.03256	3.95566	13.2561	0	21.9224	20.9526	18.7316	24.5068	8.32744	20.4034	5.30676	19.1407	-1.82998	down
ENSSSCG00000034741	HOXD11	0.00518574	0.0160257	14.7667	18.9906	28.1302	31.6453	34.4659	21.1755	11.9577	7.61914	19.7723	6.59799	8.32744	0	24.8624	9.04575	1.46399	up
ENSSSCG00000004644	HDC	0.00534387	0.0164494	9.0872	10.4448	15.0698	7.91132	13.2561	36.3009	0	0	8.32517	7.54056	0	2.04034	15.345	2.98434	2.36155	up
ENSSSCG00000036408		0.00535732	0.0164812	7.9513	30.3849	18.0837	30.6564	22.9772	9.07522	0	1.90479	10.4065	0	0	11.2219	19.8548	3.92219	2.34975	up
ENSSSCG00000031756		0.00537882	0.0165375	3.4077	15.1925	7.03256	5.93349	9.72114	10.0836	21.9224	17.1431	19.7723	18.8514	16.6549	21.4236	8.56182	19.2946	-1.15928	down
ENSSSCG00000010639	HABP2	0.00547287	0.016797	4.5436	14.2429	5.02326	3.95566	15.0236	29.2424	0	0	0	0	3.12279	7.14119	12.0052	1.71066	2.82639	up
ENSSSCG00000038764	U6	0.00548374	0.0168271	2.2718	3.79811	2.0093	3.95566	4.4187	3.02507	0	0.952393	0	0	0	0	3.24644	0.158732	3.66767	up
ENSSSCG00000017583	SGCA	0.00559501	0.0171049	37.4847	45.5774	20.093	17.8005	51.2569	57.4764	17.9365	31.429	0	3.77028	12.4912	4.08068	38.2815	11.6179	1.71747	up
ENSSSCG00000006345	OLFML2B	0.00560906	0.0171445	12.4949	3.79811	4.0186	3.95566	3.53496	11.0919	0	3.80957	0	0	0	0	6.48236	0.634928	3.30896	up
ENSSSCG00000001751	CHRNA5	0.00579162	0.0176129	0	0	0	0	0	0	0	3.80957	4.16259	0	13.5321	8.16137	0	4.94427	-4.75737	down
ENSSSCG00000013665		0.00584702	0.0177575	96.5516	65.5175	54.2512	65.2684	97.2114	51.4263	6.97531	5.71436	63.4794	38.6454	29.146	38.7665	71.7044	30.4545	1.23726	up
ENSSSCG00000023525	TMEM26	0.00606971	0.0183343	9.0872	9.49528	8.03721	0	17.6748	4.03343	32.8836	29.5242	9.36582	24.5068	24.9823	19.3832	8.05466	23.441	-1.53445	down
ENSSSCG00000039759		0.00625391	0.018829	42.0283	17.0915	16.0744	37.5788	40.6521	19.1588	16.94	14.2859	15.6097	11.3108	13.5321	12.242	28.764	13.9868	1.0399	up
ENSSSCG00000034043		0.0063453	0.0190785	20.4462	14.2429	34.1581	40.5455	30.0472	22.1839	12.9541	15.2383	0	9.4257	0	0	26.9373	6.26969	2.09499	up
ENSSSCG00000038138	TFEC	0.00656358	0.0196519	9.0872	7.59623	8.03721	10.8781	7.95366	8.06687	23.9154	24.7622	15.6097	16.9663	6.24558	32.6455	8.60321	20.0241	-1.22167	down
ENSSSCG00000031163		0.0066296	0.0198358	2.2718	5.69717	7.03256	4.94458	1.76748	0	0	0	0	0	0	0	3.61893	0	4.30167	up
ENSSSCG00000034291	ZAR1L	0.00690203	0.0205787	32.9411	27.5363	31.1442	14.8337	19.4423	33.2758	17.9365	17.1431	9.36582	8.48313	8.32744	0	26.5289	10.2093	1.37254	up
ENSSSCG00000003603	COL16A1	0.0069776	0.0207566	42.0283	27.5363	32.1488	4.94458	28.2797	38.3176	14.9471	2.85718	11.4471	7.54056	17.6958	0	28.8759	9.08129	1.67074	up
ENSSSCG00000035767		0.00704977	0.0209554	44.3001	46.5269	34.1581	27.6896	41.5358	32.2675	1.99295	15.2383	34.3413	11.3108	14.573	23.4639	37.7463	16.8201	1.16967	up
ENSSSCG00000017095	SEMA5A	0.00715269	0.021221	0	0	0	0	0	0	3.98589	3.80957	4.16259	0	4.16372	4.08068	0	3.36708	-4.20328	down
ENSSSCG00000031579	PCP4L1	0.00742381	0.0219341	28.3975	31.3344	8.03721	16.8116	29.1634	16.1337	0	12.3811	4.16259	14.1385	0	4.08068	21.6463	5.79382	1.89182	up
ENSSSCG00000034459		0.00748273	0.022079	26.1257	29.4354	23.107	30.6564	30.9309	7.05851	13.9506	16.1907	14.569	3.77028	6.24558	3.06051	24.5523	9.63112	1.35089	up
ENSSSCG00000026958	WNT10A	0.00748763	0.0220893	5.6795	23.7382	18.0837	35.601	25.6285	32.2675	27.9012	26.667	53.073	73.5204	58.2921	51.0085	23.4997	48.4104	-1.03737	down
ENSSSCG00000032435		0.00752306	0.0221771	76.1053	84.508	59.2744	72.1908	71.583	18.1504	36.8695	52.3816	41.6259	15.0811	12.4912	8.16137	63.6353	27.7684	1.19558	up
ENSSSCG00000001453	HLA-DRA	0.00759184	0.0223378	28.3975	25.6373	8.03721	4.94458	27.396	5.04179	3.98589	7.61914	0	3.77028	8.32744	4.08068	16.5757	4.63057	1.83798	up
ENSSSCG00000033876	RAB35	0.00762717	0.0224291	6938.08	1763.27	1652.65	1550.62	7443.74	1642.62	1549.52	1464.78	1545.36	1427.05	1485.41	1596.57	3498.5	1511.45	1.2108	up
ENSSSCG00000008997	FGB	0.00770032	0.0226061	55.6591	48.4259	69.3209	61.3128	64.513	82.6854	26.9048	47.6196	28.0975	0	36.4326	20.4034	63.6529	26.5763	1.26101	up
ENSSSCG00000021971	DPEP1	0.00770347	0.0226111	24.9898	35.1325	29.1349	17.8005	24.7447	28.234	18.933	5.71436	6.24388	10.3683	6.24558	24.4841	26.6727	11.9982	1.15388	up
ENSSSCG00000035476		0.0080554	0.0234813	0	0	0	0	0	0	0	10.4763	0	4.71285	7.28651	4.08068	0	4.42606	-4.60107	down
ENSSSCG00000032887	EFCAB1	0.0081039	0.0236095	4.5436	0	0	0	7.06992	8.06687	24.9118	10.4763	18.7316	8.48313	11.4502	11.2219	3.28007	14.2125	-2.11332	down
ENSSSCG00000025414		0.00848313	0.0245591	0	0	0	8.90024	0	0	21.9224	18.0955	4.16259	12.2534	4.16372	8.16137	1.48337	11.4598	-2.94885	down
ENSSSCG00000027196		0.00855595	0.024747	0	10.4448	8.03721	3.95566	0	4.03343	0	0	0	0	0	0	4.41185	0	4.58812	up
ENSSSCG00000007659	ZCWPW1	0.0085938	0.0248336	62.4745	84.508	4.0186	76.1465	62.7456	97.8107	39.8589	11.4287	27.0568	20.7365	42.6781	14.2824	64.6173	26.0069	1.3146	up
ENSSSCG00000007099	SCP2D1	0.0086379	0.0249472	0	3.79811	4.0186	0	1.76748	7.05851	18.933	9.52393	4.16259	9.4257	11.4502	11.2219	2.77378	10.7862	-1.95246	down
ENSSSCG00000010657	PNLIPRP3	0.00864802	0.0249718	0	0	0	0	0	0	3.98589	7.61914	4.16259	10.3683	0	0	0	4.35598	-4.57956	down
ENSSSCG00000004956	SKOR1	0.00876246	0.025279	34.077	14.2429	25.1163	32.6342	17.6748	20.1672	7.97178	8.57153	0	16.9663	6.24558	15.3026	23.9854	9.17629	1.37818	up
ENSSSCG00000002632	SLC28A1	0.00881539	0.025399	0	9.49528	2.0093	7.91132	7.06992	0	0	0	0	0	0	0	4.41431	0	4.59197	up
ENSSSCG00000014012	GFPT2	0.00940259	0.0268636	17.0385	36.0821	28.1302	22.7451	22.9772	33.2758	9.96473	0	20.8129	10.3683	8.32744	15.3026	26.7082	10.796	1.31292	up
ENSSSCG00000031197		0.00950535	0.0271275	0	0	0	0.988916	0	0	3.98589	0.952393	4.16259	9.4257	1.04093	1.02017	0.164819	3.43128	-3.75488	down
ENSSSCG00000008072	ASPN	0.00956966	0.0272663	14.7667	3.79811	13.0605	26.7007	7.06992	34.2842	7.97178	5.71436	0	7.54056	4.16372	0	16.6134	4.23174	1.96342	up
ENSSSCG00000003062	LYPD3	0.00961536	0.0273866	4.5436	3.79811	4.0186	5.93349	7.06992	8.06687	14.9471	12.3811	18.7316	10.3683	8.32744	15.3026	5.57177	13.343	-1.25441	down
ENSSSCG00000016618	CPED1	0.00965679	0.0274846	4.5436	11.3943	20.093	19.7783	17.6748	15.1254	44.8413	23.8098	15.6097	20.7365	51.0056	32.6455	14.7682	31.4414	-1.08275	down
ENSSSCG00000007350	PPP1R16B	0.00966712	0.027509	9.0872	3.79811	4.0186	3.95566	21.2098	15.1254	0	3.80957	3.12194	0	0	4.08068	9.53245	1.83537	2.3816	up
ENSSSCG00000040173	DLGAP3	0.00967512	0.0275267	42.0283	40.8297	49.2279	37.5788	15.9073	63.5266	14.9471	12.3811	15.6097	41.4731	22.9005	15.3026	41.5164	20.4357	1.01788	up
ENSSSCG00000037739	SNORA71	0.00989584	0.0280224	18.1744	9.49528	13.0605	15.8226	15.0236	18.1504	5.97884	6.66675	4.16259	8.48313	1.04093	10.2017	14.9545	6.08899	1.28809	up
ENSSSCG00000040618		0.0101301	0.0286237	7.9513	6.6467	3.01395	5.93349	7.95366	7.05851	1.99295	1.90479	1.04065	0.94257	1.04093	3.06051	6.42627	1.66373	1.95021	up
ENSSSCG00000029468	P2RX3	0.010167	0.0287073	0	2.84858	0	0	0	0	10.9612	7.61914	8.32517	0	4.16372	4.08068	0.474764	5.85832	-3.56967	down
ENSSSCG00000018541		0.0101699	0.0287103	4.5436	5.69717	13.0605	0	2.65122	0	0	0	0	0	0	0	4.32541	0	4.55755	up
ENSSSCG00000011310	ZNF660	0.0103634	0.0291776	4.5436	4.74764	15.0698	6.92241	7.95366	8.06687	20.9259	17.1431	22.8942	16.9663	10.4093	16.3227	7.88399	17.4436	-1.1431	down
ENSSSCG00000022706	ERICH6	0.0103949	0.0292452	19.3103	7.59623	13.0605	18.7894	15.0236	5.04179	29.8942	38.0957	39.5446	26.392	7.28651	33.6656	13.137	29.1464	-1.15366	down
ENSSSCG00000037798		0.0104295	0.0293269	0	2.84858	4.0186	6.92241	11.4886	0	0	0	0	0	0	0	4.21304	0	4.52558	up
ENSSSCG00000033675	SPAI-2	0.0106787	0.0299578	9.0872	14.2429	4.0186	9.88916	10.6049	8.06687	0	0	0	0	0	8.16137	9.31827	1.36023	2.78858	up
ENSSSCG00000004923	SLC51B	0.0108526	0.0303911	0	0	4.0186	8.90024	7.95366	12.1003	10.9612	15.2383	21.8536	12.2534	19.7777	26.5244	5.49547	17.7681	-1.68354	down
ENSSSCG00000023010		0.0109119	0.0305299	59.0668	76.9118	23.107	21.7561	25.6285	51.4263	18.933	41.9053	15.6097	5.65542	11.4502	19.3832	42.9827	18.8228	1.18853	up
ENSSSCG00000027144	LMNTD1	0.0114401	0.0318234	27.2616	14.2429	24.1116	31.6453	33.5821	15.1254	3.98589	6.66675	22.8942	0	8.32744	11.2219	24.3282	8.84936	1.46658	up
ENSSSCG00000011316	CCR9	0.0114485	0.0318379	20.4462	24.6877	11.0512	32.6342	13.2561	16.1337	5.97884	0	9.36582	0	15.614	4.08068	19.7015	5.83988	1.76441	up
ENSSSCG00000007212	C20orf96	0.0114657	0.0318742	23.8539	23.7382	0	25.7118	26.5122	23.1922	5.97884	9.52393	4.16259	4.71285	12.4912	3.06051	20.5014	6.65498	1.62414	up
ENSSSCG00000007391	MATN4	0.0115098	0.0319857	17.0385	18.041	21.0977	2.96675	21.2098	14.117	3.98589	3.80957	4.16259	0	6.24558	12.242	15.7451	5.07428	1.64158	up
ENSSSCG00000034405	MEI1	0.011687	0.0324207	9.0872	6.6467	28.1302	10.8781	21.2098	11.0919	56.799	38.0957	40.5852	27.3345	12.4912	19.3832	14.5073	32.4481	-1.15835	down
ENSSSCG00000006379	CD48	0.0117451	0.0325592	9.0872	0	4.0186	0	7.06992	4.03343	0	0	0	0	0	0	4.03486	0	4.45563	up
ENSSSCG00000037740		0.0120486	0.0333057	4.5436	7.59623	0	2.96675	3.53496	2.01672	6.97531	4.76196	8.32517	10.3683	17.6958	19.3832	3.44304	11.2516	-1.70329	down
ENSSSCG00000010023	PLA2G3	0.0121266	0.0334683	12.4949	20.8896	29.1349	17.8005	17.6748	30.2507	39.8589	61.9055	19.7723	19.794	33.3098	88.7548	21.3742	43.8992	-1.03716	down
ENSSSCG00000032885	U6	0.0124694	0.0342754	32.9411	17.0915	11.0512	10.8781	7.06992	16.1337	0	5.71436	5.20323	9.4257	7.28651	6.12102	15.8609	5.62514	1.48658	up
ENSSSCG00000008646	RNF144A	0.0125053	0.0343681	0	3.79811	8.03721	7.91132	0	4.03343	0	0	0	0	0	0	3.96335	0	4.43252	up
ENSSSCG00000035227	ESRP2	0.0125761	0.0345387	52.2514	164.268	181.842	64.2795	45.9545	351.917	222.213	192.383	403.771	373.258	404.922	463.157	143.419	343.284	-1.25912	down
ENSSSCG00000039200		0.0127196	0.034896	6.8154	5.69717	12.0558	4.94458	8.8374	20.1672	6.97531	0	2.08129	0	1.04093	4.08068	9.75292	2.36304	2.05283	up
ENSSSCG00000034388	CYP8B1	0.0127589	0.0349794	13.6308	27.5363	13.0605	8.90024	11.4886	11.0919	3.98589	7.61914	1.04065	9.4257	6.24558	0	14.2847	4.71949	1.58904	up
ENSSSCG00000029304	STEAP3	0.0127645	0.0349886	37.4847	39.8802	37.1721	9.88916	21.2098	36.3009	17.9365	27.6194	8.32517	10.3683	10.4093	11.2219	30.3228	14.3134	1.07752	up
ENSSSCG00000015896	FAP	0.0129131	0.0353587	4.5436	5.69717	4.0186	10.8781	5.30244	29.2424	0	5.71436	0	0	4.16372	0	9.94705	1.64635	2.59024	up
ENSSSCG00000008241		0.0129208	0.0353736	47.7078	56.0222	67.3116	50.4347	50.3732	68.5684	21.9224	40.9529	5.20323	29.2197	4.16372	52.0287	56.7363	25.5818	1.14679	up
ENSSSCG00000012133	ASB11	0.0129442	0.0354316	0	0	0	0	0	0	7.97178	0	0	16.0237	8.32744	0	0	5.38715	-4.8843	down
ENSSSCG00000017244		0.0130587	0.0356825	0	5.69717	0	4.94458	3.53496	9.07522	0	0	0	0	0	0	3.87532	0	4.40221	up
ENSSSCG00000004492	SLC14A1	0.0132671	0.0361951	20.4462	14.2429	10.0465	1.97783	9.72114	8.06687	0	3.80957	4.16259	0	6.24558	0	10.7502	2.36962	2.18742	up
ENSSSCG00000018042	SLC47A2	0.0134256	0.0365511	0	0	3.01395	0	0	0	6.97531	4.76196	4.16259	9.4257	0	7.14119	0.502326	5.41113	-3.42736	down
ENSSSCG00000017585	SAMD14	0.0135875	0.0369279	36.3488	7.59623	33.1535	48.4569	2.65122	15.1254	13.9506	0	5.20323	7.54056	11.4502	4.08068	23.8887	7.03755	1.76233	up
ENSSSCG00000034568		0.0136779	0.0371349	4.5436	1.89906	4.0186	0	14.1398	0	0	0	0	0	0	0	4.10018	0	4.48478	up
ENSSSCG00000010336	SFTPA1	0.0143247	0.0386298	10.2231	26.5868	4.0186	8.90024	20.326	26.2173	0	14.2859	0	0	0	0	16.0453	2.38098	2.73945	up
ENSSSCG00000039461		0.0145821	0.0392565	17.0385	5.69717	0	0	0	9.07522	0	0	0	0	0	0	5.30182	0	4.84788	up
ENSSSCG00000008302	FBXO41	0.0146361	0.0393816	11.359	9.49528	15.0698	10.8781	7.06992	4.03343	0	0	6.24388	3.77028	0	4.08068	9.65091	2.34914	2.04202	up
ENSSSCG00000021473		0.014823	0.0398161	30.6693	16.142	18.0837	36.5899	23.861	26.2173	7.97178	11.4287	16.6503	3.77028	23.9414	8.16137	25.2605	11.9873	1.07979	up
ENSSSCG00000035993	C1QTNF2	0.0149115	0.0400126	4.5436	10.4448	36.1674	9.88916	15.0236	9.07522	15.9436	27.6194	41.6259	43.3582	32.2688	25.5043	14.1906	31.0534	-1.12602	down
ENSSSCG00000027954	NMU	0.0151023	0.0404552	9.0872	12.3439	8.03721	12.8559	0	8.06687	41.8519	17.1431	15.6097	8.48313	16.6549	33.6656	8.39851	22.2347	-1.40934	down
ENSSSCG00000014987	MMP12	0.015294	0.0409065	4.5436	20.8896	4.0186	3.95566	7.06992	0	0	3.80957	0	0	0	0	6.74624	0.634928	3.38271	up
ENSSSCG00000034639	MGAM	0.0156523	0.0417715	4.5436	6.6467	0	14.8337	9.72114	22.1839	0	0	4.16259	0	4.16372	0	9.65484	1.38772	2.8189	up
ENSSSCG00000040910	APOH	0.0157771	0.0420423	4.5436	18.9906	5.02326	11.867	7.06992	17.1421	3.98589	0	4.16259	3.77028	6.24558	0	10.7727	3.02739	1.83944	up
ENSSSCG00000040607	MAF	0.0158113	0.0421137	17.0385	18.041	20.093	19.7783	11.4886	23.1922	0	0	10.4065	0	4.16372	14.2824	18.272	4.80876	1.93491	up
ENSSSCG00000010055	GGT5	0.0158956	0.0423127	12.4949	5.69717	23.107	7.91132	34.4659	18.1504	4.98236	6.66675	8.32517	0	11.4502	3.06051	16.9711	5.7475	1.57127	up
ENSSSCG00000006034	RSPO2	0.016028	0.0425782	0	3.79811	4.0186	0	3.53496	11.0919	0	0	0	0	0	0	3.7406	0	4.35041	up
ENSSSCG00000030698		0.0160318	0.0425811	5.6795	2.84858	0	4.94458	8.8374	0	0	0	0	0	0	0	3.71834	0	4.34172	up
ENSSSCG00000031287		0.0162335	0.0430365	86.3284	27.5363	4.0186	44.5012	30.9309	30.2507	16.94	21.905	4.16259	9.4257	22.9005	14.2824	37.261	14.936	1.31534	up
ENSSSCG00000023847	SNORA70	0.0163283	0.0432586	14.7667	11.3943	9.04186	8.90024	13.2561	16.1337	1.99295	7.61914	3.12194	6.59799	8.32744	2.04034	12.2488	4.94997	1.30152	up
ENSSSCG00000009673	NUGGC	0.016355	0.0433147	12.4949	0	8.03721	0	17.6748	4.03343	0	0	0	0	3.12279	0	7.04006	0.520465	3.79858	up
ENSSSCG00000023557	CCRL2	0.0164433	0.0435266	7.9513	10.4448	7.03256	7.91132	12.3724	8.06687	5.97884	3.80957	4.16259	0	0	0	8.9632	2.32517	1.94841	up
ENSSSCG00000011855	IQCG	0.0169644	0.044687	0	22.7887	14.0651	3.95566	12.3724	8.06687	19.9295	26.667	20.8129	10.3683	41.6372	42.8472	10.2081	27.0437	-1.39486	down
ENSSSCG00000008375		0.0171093	0.0450191	0	0	0	3.95566	0	0	6.97531	10.4763	0	3.77028	12.4912	4.08068	0.659277	6.29896	-3.25405	down
ENSSSCG00000007607	KPNA7	0.0172308	0.0452519	9.0872	24.6877	20.093	7.91132	11.4886	35.2925	0	5.71436	11.4471	0	4.16372	11.2219	18.0934	5.42451	1.74458	up
ENSSSCG00000023605		0.0175887	0.0460526	21.5821	13.2934	9.04186	0	7.06992	4.03343	0.996473	0	0	0	4.16372	4.08068	9.17012	1.54015	2.58391	up
ENSSSCG00000014983	MMP20	0.017695	0.0462924	22.718	17.0915	22.1023	14.8337	9.72114	28.234	0	17.1431	0	0	8.32744	4.08068	19.1168	4.9252	1.95186	up
ENSSSCG00000003331	TNFRSF4	0.0180186	0.04699	9.0872	11.3943	9.04186	9.88916	8.8374	8.06687	3.98589	4.76196	2.08129	2.82771	4.16372	5.10085	9.38614	3.82024	1.29702	up
ENSSSCG00000039987		0.0185314	0.0481748	34.077	18.9906	34.1581	10.8781	10.6049	26.2173	10.9612	19.0479	9.36582	11.3108	2.08186	4.08068	22.4877	9.47471	1.23651	up
