# Supplementary material for: Transcriptome analysis reveals modulation of the STAT family in PEDV-infected IPEC-J2 cells
Source: BMC Genomics. 2020 Dec 14;21:891. doi: 10.1186/s12864-020-07306-2 (PMC7734901; doi:10.1186/s12864-020-07306-2)
Supplement: Supplementary file 3 — Additional file 3: Supplementary Table 2. GO terms significantly enriched among the differentially expressed genes in PEDV-infected cells. [file 12864_2020_7306_MOESM3_ESM.xlsx]

## Sheet: Sheet1
	GO terms significantly enriched for the differentially expressed genes in PEDV-infected cells
Category	Term	Count	%	PValue	Genes	List Total	Pop Hits	Pop Total	Fold Enrichment	Bonferroni	Benjamini	FDR
GOTERM_BP_DIRECT	GO:0045071~negative regulation of viral genome replication	14	1.91518	4.53702e-13	595119, 100523784, 397588, 100512458, 100145895, 448855, 100415778, 397086, 396752, 100620055, 397128, 100525029, 100153038, 396613	456	23	11368	15.1747	8.65298e-10	8.65298e-10	7.75802e-10
GOTERM_BP_DIRECT	GO:0006954~inflammatory response	33	4.51436	2.37034e-12	100135681, 397016, 100155546, 100525607, 414437, 100157523, 100522695, 397541, 100038024, 396613, 100622609, 100524628, 397395, 100169744, 494019, 397590, 396724, 100516016, 100514823, 494460, 396623, 553951, 396663, 414370, 100520981, 397072, 396865, 397422, 396880, 396814, 493187, 100622305, 414904	456	187	11368	4.39938	4.52021e-09	2.26011e-09	4.05269e-09
GOTERM_BP_DIRECT	GO:0006955~immune response	33	4.51436	1.15828e-11	399500, 595119, 100135681, 100155546, 100525607, 100522695, 396613, 100038024, 100038026, 100524628, 100155581, 574058, 397395, 100037293, 100169744, 494019, 595128, 100516016, 494460, 100153387, 553951, 414377, 100135040, 397094, 396663, 100511843, 100135049, 100622156, 396880, 100519468, 100037921, 396814, 414904	456	198	11368	4.15497	2.20883e-08	7.36276e-09	1.98037e-08
GOTERM_BP_DIRECT	GO:0051607~defense response to virus	24	3.28317	1.47981e-10	595128, 396611, 100155467, 595119, 100523784, 100514823, 100135681, 100155546, 100145895, 445459, 396923, 396752, 100310828, 100620055, 100512458, 397395, 448855, 100154500, 100302088, 397441, 397128, 733579, 100153038, 494019	456	116	11368	5.15789	2.822e-07	7.055e-08	2.53012e-07
GOTERM_CC_DIRECT	GO:0009897~external side of plasma membrane	23	3.14637	1.30847e-09	100624095, 396750, 100135681, 494460, 100623653, 396925, 100190992, 100153387, 100511130, 100157401, 100516491, 396663, 100153365, 574058, 397395, 100623369, 397086, 100522244, 397441, 396814, 100271930, 397446, 494019	505	120	12833	4.87061	3.17958e-07	3.17958e-07	1.69223e-06
GOTERM_CC_DIRECT	GO:0005615~extracellular space	65	8.89193	5.29353e-09	399500, 396750, 396945, 414437, 100621099, 100152427, 397079, 396613, 397196, 397542, 100038024, 100737468, 397503, 396954, 100517145, 397086, 397121, 100523953, 494019, 100511587, 100525680, 100310828, 100157276, 397072, 396865, 100516594, 100519468, 100217377, 100217378, 493187, 100156205, 414904, 397527, 100135681, 396775, 100623653, 396925, 100736572, 100522695, 100510995, 733603, 100155581, …	505	762	12833	2.16768	1.28633e-06	6.43164e-07	6.84607e-06
GOTERM_BP_DIRECT	GO:0032496~response to lipopolysaccharide	15	2.05198	9.39509e-07	100135681, 100525607, 396658, 406188, 396663, 100519877, 100524628, 100517416, 397395, 397319, 396880, 100169744, 100622305, 414904, 494019	456	73	11368	5.12257	0.00179004	0.000358265	0.00160632
GOTERM_BP_DIRECT	GO:0070098~chemokine-mediated signaling pathway	11	1.50479	1.25841e-06	100516016, 100135681, 494460, 553951, 397422, 396880, 100169744, 414904, 396613, 414370, 494019	456	37	11368	7.41157	0.00239691	0.000399885	0.00215156
GOTERM_BP_DIRECT	GO:0030282~bone mineralization	8	1.09439	1.31344e-06	397346, 100154258, 100623993, 397060, 100511749, 397137, 100620511, 100154008	456	16	11368	12.4649	0.00250161	0.000357756	0.00224565
GOTERM_BP_DIRECT	GO:0050727~regulation of inflammatory response	10	1.36799	2.23674e-06	100127488, 100271903, 100623993, 100623369, 397319, 100622156, 396557, 100522887, 100155165, 100519575	456	31	11368	8.04188	0.00425638	0.000533041	0.00382422
GOTERM_BP_DIRECT	GO:0042127~regulation of cell proliferation	18	2.46238	4.84619e-06	100135681, 100525607, 100521731, 100152793, 406188, 397541, 100157810, 791125, 100524628, 100152368, 397395, 396880, 396859, 396985, 100169744, 100513738, 414904, 494019	456	119	11368	3.7709	0.00919912	0.00102633	0.00828549
GOTERM_MF_DIRECT	GO:0008009~chemokine activity	10	1.36799	5.59693e-06	100516016, 100135681, 494460, 553951, 397422, 396880, 100169744, 414904, 396613, 494019	447	34	11048	7.26938	0.00258803	0.00258803	0.00797235
GOTERM_BP_DIRECT	GO:0045766~positive regulation of angiogenesis	13	1.77839	1.0065e-05	100510995, 396945, 396865, 100525601, 414437, 407773, 396677, 100034246, 100519989, 397094, 397311, 100524848, 100523953	456	66	11368	4.91042	0.0190111	0.00191757	0.0172074
GOTERM_BP_DIRECT	GO:0048661~positive regulation of smooth muscle cell proliferation	7	0.957592	2.26198e-05	396915, 654298, 397086, 396655, 100152427, 397479, 396613	456	16	11368	10.9068	0.0422193	0.00391381	0.0386674
GOTERM_BP_DIRECT	GO:0045087~innate immune response	20	2.73598	4.18471e-05	396723, 397588, 100155546, 396623, 396752, 100310828, 100514354, 100157336, 100157810, 100127489, 100127488, 100622609, 397072, 791125, 448855, 100144460, 493187, 733579, 100513738, 100151834	456	168	11368	2.96784	0.0767028	0.00662828	0.0715244
GOTERM_BP_DIRECT	GO:0001666~response to hypoxia	11	1.50479	5.53457e-05	396915, 503656, 100152368, 397319, 397121, 100736581, 396985, 396859, 100518350, 100516491, 100157336	456	55	11368	4.98596	0.100168	0.00808614	0.0945857
GOTERM_CC_DIRECT	GO:0005576~extracellular region	34	4.65116	6.49512e-05	399500, 100155546, 397219, 100145895, 414437, 100302504, 100523263, 100522569, 100514354, 100521689, 396954, 445518, 100512433, 397319, 448981, 397315, 100738056, 100156062, 414836, 445537, 494019, 396915, 396724, 100157966, 100623582, 494460, 100623926, 100513583, 100511161, 396557, 397346, 396865, 100512727, 100154008	505	407	12833	2.12286	0.0156597	0.0052474	0.0839682
GOTERM_CC_DIRECT	GO:0005887~integral component of plasma membrane	49	6.70315	7.88764e-05	396750, 100525607, 396658, 100518796, 503656, 100524628, 397395, 397356, 397086, 397120, 397311, 397042, 100620912, 397200, 100620055, 414370, 100516594, 397309, 100626318, 100522244, 100217377, 100512727, 100156146, 100622305, 100627201, 100152254, 100623653, 100624458, 100154866, 100517668, 100512419, 100736581, 100524695, 397335, 100738056, 100190992, 397573, 100519989, 100310802, 100519487, 1…	505	690	12833	1.80461	0.0189852	0.00478047	0.101962
GOTERM_BP_DIRECT	GO:0009615~response to virus	9	1.23119	8.5832e-05	397588, 100524520, 397060, 100415778, 397086, 396752, 733631, 396613, 100153038	456	37	11368	6.06401	0.150994	0.011624	0.146651
GOTERM_BP_DIRECT	GO:0007259~JAK-STAT cascade	6	0.820793	0.000149014	397550, 493186, 100310828, 396655, 100307052, 414916	456	14	11368	10.6842	0.247377	0.0187677	0.254472
GOTERM_BP_DIRECT	GO:0051897~positive regulation of protein kinase B signaling	9	1.23119	0.000184565	396851, 396865, 100521992, 396677, 397086, 100217377, 733631, 100156146, 100519575	456	41	11368	5.4724	0.296718	0.0217596	0.315093
GOTERM_BP_DIRECT	GO:0090026~positive regulation of monocyte chemotaxis	6	0.820793	0.000216206	396945, 494460, 397422, 100516458, 396613, 494019	456	15	11368	9.97193	0.337907	0.023964	0.369017
GOTERM_BP_DIRECT	GO:0050729~positive regulation of inflammatory response	8	1.09439	0.000398744	100127488, 397550, 396623, 397422, 100516458, 396613, 100127489, 397042	456	35	11368	5.69825	0.532594	0.0413729	0.679573
GOTERM_BP_DIRECT	GO:0006919~activation of cysteine-type endopeptidase activity involved in apoptotic process	8	1.09439	0.000398744	100127488, 100514823, 100152368, 396677, 397086, 396655, 100157336, 100127489	456	35	11368	5.69825	0.532594	0.0413729	0.679573
GOTERM_BP_DIRECT	GO:2000352~negative regulation of endothelial cell apoptotic process	6	0.820793	0.000416873	396750, 396945, 397628, 100622156, 733631, 397311	456	17	11368	8.79876	0.548483	0.040986	0.710367
GOTERM_BP_DIRECT	GO:0071356~cellular response to tumor necrosis factor	8	1.09439	0.00108374	100516016, 396865, 553951, 397422, 396959, 733631, 396613, 100738625	456	41	11368	4.86436	0.873537	0.0982251	1.83686
GOTERM_BP_DIRECT	GO:0060326~cell chemotaxis	9	1.23119	0.00112489	733603, 100516016, 494460, 553951, 100525680, 100169744, 414904, 396613, 494019	456	53	11368	4.23337	0.883092	0.0971581	1.90597
GOTERM_CC_DIRECT	GO:0045121~membrane raft	11	1.50479	0.00122666	396750, 396724, 397372, 791125, 396623, 100190992, 100240723, 397086, 100620055, 100152427, 397311	505	81	12833	3.451	0.257893	0.0579081	1.57487
GOTERM_MF_DIRECT	GO:0045236~CXCR chemokine receptor binding	5	0.683995	0.00189912	100135681, 494460, 396880, 414904, 494019	447	14	11048	8.8271	0.58527	0.356005	2.67148
KEGG_PATHWAY	ssc04145:Phagosome	15	2.05198	0.0019016	397503, 396724, 397072, 733650, 396623, 100153387, 100523368, 100135049, 100037921, 445464, 100037293, 733649, 100135040, 100521769, 396650	285	143	7001	2.57674	0.347122	0.0124618	2.40067
GOTERM_BP_DIRECT	GO:0043950~positive regulation of cAMP-mediated signaling	4	0.547196	0.00197628	100135681, 100622305, 100169744, 494019	456	7	11368	14.2456	0.977006	0.157581	3.32576
GOTERM_BP_DIRECT	GO:0043491~protein kinase B signaling	6	0.820793	0.00227166	397395, 397422, 100511239, 397086, 396613, 100738625	456	24	11368	6.23246	0.986924	0.171853	3.81378
GOTERM_BP_DIRECT	GO:0071222~cellular response to lipopolysaccharide	8	1.09439	0.00246654	396945, 100514823, 100623993, 396959, 397441, 396859, 100623872, 494019	456	47	11368	4.24337	0.990991	0.178176	4.1345
GOTERM_CC_DIRECT	GO:0009986~cell surface	21	2.87278	0.00282756	396623, 414377, 100627068, 100621099, 100152427, 100736572, 100153445, 100626604, 100512427, 100515802, 397372, 396677, 100516458, 100738048, 100512602, 397121, 397681, 396985, 100156146, 414916, 100154008	505	257	12833	2.07646	0.497456	0.108347	3.5958
GOTERM_BP_DIRECT	GO:0042102~positive regulation of T cell proliferation	7	0.957592	0.00321811	100038026, 100155546, 100623653, 396925, 100157401, 397441, 396613	456	37	11368	4.71645	0.99786	0.217979	5.36196
GOTERM_BP_DIRECT	GO:0019221~cytokine-mediated signaling pathway	12	1.64159	0.00338486	397614, 397550, 397422, 396658, 396677, 397060, 493186, 397261, 100511749, 100307052, 397094, 100519708	456	106	11368	2.82224	0.998444	0.220176	5.63229
GOTERM_BP_DIRECT	GO:0071260~cellular response to mechanical stimulus	6	0.820793	0.00390918	396611, 397395, 397319, 407773, 396959, 100519468	456	27	11368	5.53996	0.99943	0.241677	6.47755
GOTERM_BP_DIRECT	GO:0031397~negative regulation of protein ubiquitination	6	0.820793	0.00390918	100520431, 791125, 100145895, 100523695, 100622156, 100512542	456	27	11368	5.53996	0.99943	0.241677	6.47755
GOTERM_BP_DIRECT	GO:0019882~antigen processing and presentation	6	0.820793	0.00390918	100151805, 100622609, 100037921, 100037293, 100135040, 396650	456	27	11368	5.53996	0.99943	0.241677	6.47755
GOTERM_MF_DIRECT	GO:0004222~metalloendopeptidase activity	11	1.50479	0.0041955	397346, 397411, 100154258, 397219, 100516141, 396939, 100152711, 100157276, 100156146, 397446, 100101475	447	93	11048	2.92338	0.857242	0.477363	5.81312
GOTERM_BP_DIRECT	GO:0032020~ISG15-protein conjugation	3	0.410397	0.00466835	100145895, 100514753, 100512631	456	3	11368	24.9298	0.999867	0.272901	7.68878
GOTERM_BP_DIRECT	GO:0060333~interferon-gamma-mediated signaling pathway	3	0.410397	0.00466835	396611, 100621233, 396655	456	3	11368	24.9298	0.999867	0.272901	7.68878
GOTERM_BP_DIRECT	GO:0002819~regulation of adaptive immune response	3	0.410397	0.00466835	100037289, 100517416, 100511130	456	3	11368	24.9298	0.999867	0.272901	7.68878
GOTERM_BP_DIRECT	GO:0060337~type I interferon signaling pathway	3	0.410397	0.00466835	396923, 396658, 396655	456	3	11368	24.9298	0.999867	0.272901	7.68878
GOTERM_BP_DIRECT	GO:0032649~regulation of interferon-gamma production	3	0.410397	0.00466835	100145895, 396663, 100153263	456	3	11368	24.9298	0.999867	0.272901	7.68878
GOTERM_BP_DIRECT	GO:0030593~neutrophil chemotaxis	7	0.957592	0.00480337	100127488, 100516016, 553951, 397422, 396880, 396613, 100127489	456	40	11368	4.36272	0.999897	0.271395	7.90265
GOTERM_MF_DIRECT	GO:0048020~CCR chemokine receptor binding	5	0.683995	0.00510749	100516016, 553951, 397422, 396613, 414370	447	18	11048	6.86552	0.906596	0.447171	7.03443
GOTERM_MF_DIRECT	GO:0003950~NAD+ ADP-ribosyltransferase activity	5	0.683995	0.00510749	100515805, 100415778, 100519390, 100520273, 100153948	447	18	11048	6.86552	0.906596	0.447171	7.03443
GOTERM_MF_DIRECT	GO:0005509~calcium ion binding	32	4.37756	0.00523645	106505131, 100521541, 100511535, 100152427, 100739200, 100510995, 396954, 100623412, 397060, 100512566, 414836, 100513757, 100157966, 100510939, 100152163, 396939, 100736858, 100623926, 100513583, 100511749, 595102, 100620055, 100127489, 100127488, 397346, 100621139, 100156382, 100240723, 100620511, 100156146, 100738739, 100101475	447	472	11048	1.67565	0.912038	0.385023	7.20595
GOTERM_BP_DIRECT	GO:0006915~apoptotic process	11	1.50479	0.0053448	396611, 100155834, 100514901, 396865, 100624279, 100152368, 397319, 100153374, 100620055, 396655, 397196	456	97	11368	2.82709	0.999964	0.288701	8.75558
GOTERM_BP_DIRECT	GO:2001244~positive regulation of intrinsic apoptotic signaling pathway	5	0.683995	0.0060813	100127488, 100038024, 100738625, 100127489, 100153263	456	19	11368	6.56048	0.999991	0.312876	9.90389
GOTERM_BP_DIRECT	GO:0048247~lymphocyte chemotaxis	5	0.683995	0.0060813	100516016, 553951, 397422, 100156146, 396613	456	19	11368	6.56048	0.999991	0.312876	9.90389
GOTERM_BP_DIRECT	GO:0006885~regulation of pH	4	0.547196	0.00619314	396915, 100101921, 414911, 100286778	456	10	11368	9.97193	0.999993	0.309418	10.0771
GOTERM_BP_DIRECT	GO:0002504~antigen processing and presentation of peptide or polysaccharide antigen via MHC class II	4	0.547196	0.00619314	100153387, 100135049, 100037921, 100135040	456	10	11368	9.97193	0.999993	0.309418	10.0771
GOTERM_BP_DIRECT	GO:0071347~cellular response to interleukin-1	6	0.820793	0.00721677	100516016, 553951, 397422, 396959, 396613, 100738625	456	31	11368	4.82513	0.999999	0.342002	11.6476
GOTERM_BP_DIRECT	GO:0007274~neuromuscular synaptic transmission	5	0.683995	0.00736522	503656, 100151989, 100156023, 100736581, 100516491	456	20	11368	6.23246	0.999999	0.339416	11.8732
GOTERM_CC_DIRECT	GO:0042613~MHC class II protein complex	4	0.547196	0.00784794	100153387, 100135049, 100037921, 100135040	505	11	12833	9.24068	0.852595	0.239296	9.68775
GOTERM_BP_DIRECT	GO:0051092~positive regulation of NF-kappaB transcription factor activity	9	1.23119	0.00785582	100514823, 396623, 397395, 100516458, 397086, 100628318, 100156146, 100153263, 100151834	456	72	11368	3.11623	1	0.349309	12.615
GOTERM_BP_DIRECT	GO:0034341~response to interferon-gamma	4	0.547196	0.00826516	100302538, 100512458, 100153387, 100294688	456	11	11368	9.06539	1	0.355734	13.2293
GOTERM_BP_DIRECT	GO:0071357~cellular response to type I interferon	3	0.410397	0.00908944	403324, 397128, 100153038	456	4	11368	18.6974	1	0.375383	14.4542
GOTERM_BP_DIRECT	GO:0072602~interleukin-4 secretion	3	0.410397	0.00908944	100157401, 733631, 100628318	456	4	11368	18.6974	1	0.375383	14.4542
GOTERM_BP_DIRECT	GO:0030816~positive regulation of cAMP metabolic process	3	0.410397	0.00908944	100135681, 100169744, 494019	456	4	11368	18.6974	1	0.375383	14.4542
GOTERM_BP_DIRECT	GO:0019941~modification-dependent protein catabolic process	3	0.410397	0.00908944	100145895, 100514753, 100512631	456	4	11368	18.6974	1	0.375383	14.4542
GOTERM_BP_DIRECT	GO:0002523~leukocyte migration involved in inflammatory response	3	0.410397	0.00908944	100127488, 100156146, 100127489	456	4	11368	18.6974	1	0.375383	14.4542
GOTERM_BP_DIRECT	GO:2000553~positive regulation of T-helper 2 cell cytokine production	3	0.410397	0.00908944	100514823, 396752, 733631	456	4	11368	18.6974	1	0.375383	14.4542
GOTERM_MF_DIRECT	GO:0016817~hydrolase activity, acting on acid anhydrides	3	0.410397	0.00924199	396723, 100101927, 100524520	447	4	11048	18.5369	0.986417	0.511536	12.3888
GOTERM_BP_DIRECT	GO:0070374~positive regulation of ERK1 and ERK2 cascade	11	1.50479	0.00925124	396750, 733603, 100516016, 396865, 553951, 100525680, 100623369, 397422, 100302504, 397311, 396613	456	105	11368	2.6117	1	0.372761	14.6927
