# Supplementary material for: Transcriptome analysis reveals modulation of the STAT family in PEDV-infected IPEC-J2 cells
Source: BMC Genomics. 2020 Dec 14;21:891. doi: 10.1186/s12864-020-07306-2 (PMC7734901; doi:10.1186/s12864-020-07306-2)
Supplement: Supplementary file 4 — Additional file 4: Supplementary Table 3. KEGG pathways significantly enriched among the differentially expressed genes in PEDV-infected cells. [file 12864_2020_7306_MOESM4_ESM.xlsx]

## Sheet: Sheet1
	KEGG pathway significantly enriched for the differentially expressed genes in PEDV-infected cells
Category	Term	Count	%	PValue	Genes	List Total	Pop Hits	Pop Total	Fold Enrichment	Bonferroni	Benjamini	FDR
KEGG_PATHWAY	ssc05164:Influenza A	35	4.78796	1.999e-15	399500, 396750, 100523784, 397588, 100622285, 396923, 396658, 396752, 396655, 406188, 100157336, 396613, 396851, 100101927, 397319, 100519508, 397086, 397128, 494019, 595128, 396723, 100037289, 100514823, 100153387, 445459, 100533555, 397094, 100135040, 100135049, 397422, 100048946, 493186, 396880, 100037921, 780415	285	167	7001	5.14833	4.47642e-13	4.47642e-13	2.55351e-12
KEGG_PATHWAY	ssc05168:Herpes simplex infection	34	4.65116	1.74557e-13	399500, 397588, 396923, 414437, 396658, 396655, 406188, 733649, 100157336, 396613, 396650, 100101927, 733650, 100519508, 397244, 397086, 100037293, 100153038, 595128, 396723, 100037289, 396623, 100153387, 445459, 100533555, 100135040, 397072, 100135049, 397422, 100048946, 493186, 100519468, 100037921, 780415	285	182	7001	4.58905	3.90941e-11	1.9547e-11	2.22811e-10
KEGG_PATHWAY	ssc04060:Cytokine-cytokine receptor interaction	33	4.51436	1.62436e-11	399500, 100135681, 100155546, 100525607, 100513084, 396658, 396613, 100038026, 100524628, 100155581, 397395, 397086, 733692, 100169744, 100271930, 414916, 494019, 494460, 553951, 445459, 100533555, 414377, 100621027, 100628318, 397094, 396663, 397614, 397179, 397422, 100516458, 396880, 100519468, 396814	285	201	7001	4.03305	3.63858e-09	1.21286e-09	2.07372e-08
KEGG_PATHWAY	ssc05323:Rheumatoid arthritis	21	2.87278	1.22144e-10	399500, 396750, 494460, 100155546, 100153387, 396623, 100523368, 100513084, 553951, 100135040, 397094, 100521769, 396613, 100038026, 100155581, 100135049, 397422, 397086, 397441, 396880, 100037921	285	86	7001	5.99841	2.73603e-08	6.84009e-09	1.55933e-07
KEGG_PATHWAY	ssc04668:TNF signaling pathway	22	3.00958	1.43893e-09	399500, 396915, 396750, 396925, 100513084, 553951, 100621027, 100622590, 406188, 100153263, 396613, 396851, 397244, 397179, 397422, 397086, 493186, 100622156, 397508, 414904, 494019, 397590	285	108	7001	5.00396	3.22321e-07	6.44641e-08	1.83698e-06
KEGG_PATHWAY	ssc05162:Measles	23	3.14637	1.19009e-08	396723, 399500, 595128, 100037289, 397588, 100523784, 396623, 445459, 396923, 396658, 100533555, 396655, 406188, 397094, 396851, 397550, 791125, 100101927, 100519508, 100622156, 397128, 396814, 780415	285	132	7001	4.28025	2.6658e-06	4.44301e-07	1.51931e-05
KEGG_PATHWAY	ssc04672:Intestinal immune network for IgA production	13	1.77839	7.82827e-08	399500, 494460, 100153387, 414377, 100135040, 100038026, 492312, 397395, 100135049, 733692, 397441, 397315, 100037921	285	43	7001	7.4266	1.75352e-05	2.50504e-06	9.9938e-05
KEGG_PATHWAY	ssc05133:Pertussis	16	2.18878	1.59492e-07	396611, 399500, 100514823, 100155546, 414437, 397094, 397503, 397072, 397319, 397244, 448981, 397086, 396880, 396859, 445464, 100144304	285	73	7001	5.38409	3.57255e-05	4.46575e-06	0.000203611
KEGG_PATHWAY	ssc04064:NF-kappa B signaling pathway	17	2.32558	4.28724e-07	396723, 396750, 494460, 396925, 100622285, 100622590, 406188, 100038026, 100622609, 100155581, 397395, 397086, 100622156, 100519468, 396880, 396985, 397590	285	89	7001	4.69217	9.60296e-05	1.06704e-05	0.000547321
KEGG_PATHWAY	ssc04620:Toll-like receptor signaling pathway	18	2.46238	4.96637e-07	399500, 100037289, 100135681, 396623, 445459, 396658, 100533555, 396655, 406188, 396613, 396851, 397395, 100519508, 397086, 397441, 396880, 100169744, 494019	285	101	7001	4.37791	0.00011124	1.11246e-05	0.000634019
KEGG_PATHWAY	ssc04630:Jak-STAT signaling pathway	21	2.87278	7.56971e-07	399500, 100155546, 445459, 396923, 396658, 100533555, 100310828, 397261, 396655, 100307052, 100522695, 100038024, 397614, 397550, 396851, 733692, 493186, 396814, 780415, 100271930, 414916	285	140	7001	3.68474	0.000169547	1.54146e-05	0.000966368
KEGG_PATHWAY	ssc05160:Hepatitis C	19	2.59918	3.08408e-06	396723, 595128, 396611, 100037289, 397588, 445459, 396923, 396658, 100533555, 396655, 406188, 396851, 100519508, 100048946, 397086, 493186, 396880, 780415, 100153038	285	127	7001	3.67507	0.000690596	5.75679e-05	0.00393715
KEGG_PATHWAY	ssc05321:Inflammatory bowel disease (IBD)	13	1.77839	4.61579e-06	399500, 397614, 100155546, 100153387, 396623, 100135049, 397179, 397086, 397261, 396655, 100037921, 397094, 100135040	285	61	7001	5.23515	0.00103341	7.95307e-05	0.0058925
KEGG_PATHWAY	ssc05140:Leishmaniasis	13	1.77839	5.51917e-06	397072, 396623, 100153387, 100135049, 100628001, 397086, 396655, 100037921, 396859, 406188, 397094, 100135040, 397590	285	62	7001	5.15071	0.00123553	8.83031e-05	0.00704571
KEGG_PATHWAY	ssc05332:Graft-versus-host disease	10	1.36799	5.62021e-06	399500, 100153387, 100135049, 397086, 397441, 100037921, 100037293, 397094, 100135040, 396650	285	34	7001	7.22497	0.00125814	8.39251e-05	0.00717469
KEGG_PATHWAY	ssc04062:Chemokine signaling pathway	22	3.00958	5.89291e-06	100516016, 100135681, 494460, 553951, 396923, 100621027, 414377, 396655, 100524280, 406188, 100522109, 396663, 396613, 396851, 397422, 100522202, 396880, 100169744, 100152067, 100513738, 414904, 494019	285	173	7001	3.12386	0.00131915	8.24976e-05	0.00752281
KEGG_PATHWAY	ssc04623:Cytosolic DNA-sensing pathway	12	1.64159	2.75808e-05	396723, 399500, 100144524, 100037289, 100523784, 100519508, 445459, 397319, 406188, 396613, 100153263, 494019	285	61	7001	4.83244	0.00615914	0.000363356	0.0352047
KEGG_PATHWAY	ssc05416:Viral myocarditis	12	1.64159	3.23392e-05	396750, 791125, 100153387, 397395, 100135049, 397244, 100240723, 397441, 100037921, 100037293, 100135040, 396650	285	62	7001	4.7545	0.00721792	0.000402369	0.0412773
KEGG_PATHWAY	ssc04514:Cell adhesion molecules (CAMs)	18	2.46238	6.06564e-05	396750, 100623653, 396925, 100153387, 100157401, 100624099, 100135040, 396650, 492312, 574057, 574058, 397395, 100135049, 397441, 100037921, 100037284, 100037293, 397508	285	143	7001	3.09209	0.0134955	0.000714873	0.0774081
KEGG_PATHWAY	ssc04622:RIG-I-like receptor signaling pathway	12	1.64159	7.85361e-05	396723, 100037289, 100101927, 100145895, 100519508, 100524520, 100622285, 445459, 397086, 396880, 406188, 494019	285	68	7001	4.33498	0.0174389	0.000879252	0.100215
KEGG_PATHWAY	ssc05330:Allograft rejection	9	1.23119	9.18251e-05	100153387, 397395, 100135049, 397086, 397441, 100037921, 100037293, 100135040, 396650	285	37	7001	5.97525	0.0203597	0.000979033	0.117163
KEGG_PATHWAY	ssc04621:NOD-like receptor signaling pathway	10	1.36799	0.000128841	399500, 100514823, 397319, 397422, 397086, 100622590, 100622156, 396880, 406188, 396613	285	49	7001	5.01325	0.0284497	0.00131106	0.164358
KEGG_PATHWAY	ssc05169:Epstein-Barr virus infection	15	2.05198	0.000191957	396723, 397588, 396750, 100623653, 100622482, 406188, 396650, 100622609, 396851, 397395, 100153486, 100622156, 100037293, 100155621, 100525150	285	114	7001	3.23223	0.042091	0.00186793	0.244782
KEGG_PATHWAY	ssc04940:Type I diabetes mellitus	9	1.23119	0.000197326	100153387, 100135049, 397086, 397441, 100037921, 100037293, 397094, 100135040, 396650	285	41	7001	5.3923	0.0432425	0.00184019	0.25162
KEGG_PATHWAY	ssc04380:Osteoclast differentiation	16	2.18878	0.000296026	100513084, 445459, 396923, 396658, 100533555, 396655, 100307052, 406188, 397094, 100511843, 100622609, 396851, 791125, 397086, 493186, 780415	285	133	7001	2.95518	0.0641684	0.00264927	0.377259
KEGG_PATHWAY	ssc05145:Toxoplasmosis	14	1.91518	0.000298935	396623, 100153387, 397395, 100135049, 397244, 397086, 100622590, 396655, 100037921, 396859, 100307052, 406188, 100135040, 100156205	285	105	7001	3.27532	0.064778	0.00257251	0.380958
KEGG_PATHWAY	ssc05161:Hepatitis B	17	2.32558	0.000383492	396723, 399500, 100037289, 396623, 445459, 396923, 396658, 397261, 396655, 406188, 397550, 396851, 100101927, 100519508, 397244, 397086, 396880	285	151	7001	2.76559	0.082331	0.00317711	0.488474
KEGG_PATHWAY	ssc05202:Transcriptional misregulation in cancer	17	2.32558	0.000413221	399500, 397016, 100525607, 654298, 100157219, 100622482, 100157336, 100520981, 397395, 397121, 397441, 100156210, 396880, 396985, 397479, 100512825, 100157726	285	152	7001	2.74739	0.0884243	0.00330099	0.52625
KEGG_PATHWAY	ssc05150:Staphylococcus aureus infection	9	1.23119	0.000451845	396750, 397072, 100153387, 100135049, 414437, 448981, 100037921, 445464, 100135040	285	46	7001	4.80618	0.0962805	0.00348482	0.575308
KEGG_PATHWAY	ssc05322:Systemic lupus erythematosus	13	1.77839	0.00051211	397072, 100302538, 100153387, 397395, 100135049, 414437, 448981, 397086, 397441, 100037921, 445464, 100135040, 100621389	285	97	7001	3.2922	0.108404	0.00381743	0.651809
KEGG_PATHWAY	ssc04610:Complement and coagulation cascades	11	1.50479	0.000593992	396945, 397072, 396954, 414437, 396677, 448981, 397121, 445464, 396985, 100514354, 100144304	285	72	7001	3.75297	0.124617	0.00428414	0.755663
KEGG_PATHWAY	ssc05144:Malaria	9	1.23119	0.00105542	399500, 396750, 396623, 396925, 397395, 397422, 397086, 396880, 397508	285	52	7001	4.25162	0.210644	0.00736456	1.33904
KEGG_PATHWAY	ssc04612:Antigen processing and presentation	10	1.36799	0.00126927	100153387, 733650, 100135049, 100155428, 397086, 100037921, 100037293, 733649, 100135040, 396650	285	66	7001	3.72196	0.247608	0.00858408	1.60834
KEGG_PATHWAY	ssc04145:Phagosome	15	2.05198	0.0019016	397503, 396724, 397072, 733650, 396623, 100153387, 100523368, 100135049, 100037921, 445464, 100037293, 733649, 100135040, 100521769, 396650	285	143	7001	2.57674	0.347122	0.0124618	2.40067
KEGG_PATHWAY	ssc05310:Asthma	6	0.820793	0.0019537	100153387, 397395, 100135049, 397086, 100037921, 100135040	285	23	7001	6.40824	0.35471	0.0124379	2.46568
KEGG_PATHWAY	ssc05143:African trypanosomiasis	7	0.957592	0.00217686	399500, 396750, 100519877, 396925, 397086, 397508, 100519341	285	34	7001	5.05748	0.386238	0.0134681	2.74373
KEGG_PATHWAY	ssc05166:HTLV-I infection	21	2.87278	0.00251012	399500, 396750, 396925, 100153387, 100738612, 100153445, 406188, 100135040, 396650, 100622609, 397550, 396851, 397395, 100135049, 397086, 733692, 396814, 100316849, 100037921, 100037293, 100152067	285	248	7001	2.08009	0.430487	0.0151003	3.1576
KEGG_PATHWAY	ssc05134:Legionellosis	9	1.23119	0.00334152	399500, 397072, 396623, 397319, 397244, 397086, 396880, 406188, 414904	285	62	7001	3.56587	0.527517	0.019537	4.18302
KEGG_PATHWAY	ssc05320:Autoimmune thyroid disease	8	1.09439	0.00374919	100153387, 397395, 100135049, 397441, 100037921, 100037293, 100135040, 396650	285	50	7001	3.93039	0.568892	0.0213432	4.68216
KEGG_PATHWAY	ssc05142:Chagas disease (American trypanosomiasis)	12	1.64159	0.00391153	399500, 396945, 396851, 397072, 396623, 445459, 397422, 397086, 396880, 396859, 406188, 396613	285	107	7001	2.75494	0.584345	0.0217084	4.88026
KEGG_PATHWAY	ssc03320:PPAR signaling pathway	9	1.23119	0.00541484	397527, 396724, 397628, 399532, 494011, 100157521, 406187, 100153151, 403328	285	67	7001	3.29976	0.703651	0.0292282	6.69675
KEGG_PATHWAY	ssc05152:Tuberculosis	15	2.05198	0.0109073	399500, 100155546, 100153387, 396623, 445459, 396655, 100135040, 397094, 100521769, 397072, 100135049, 397244, 397086, 396859, 100037921	285	174	7001	2.11766	0.914279	0.0568141	13.0651
KEGG_PATHWAY	ssc04151:PI3K-Akt signaling pathway	22	3.00958	0.023559	399500, 102159686, 396623, 100525607, 100513084, 445459, 396658, 100533555, 100302504, 100524280, 100153821, 397614, 396851, 100522202, 100037276, 397137, 396814, 100037284, 100155165, 397311, 100271930, 414916	285	326	7001	1.65775	0.995206	0.116792	26.2405
KEGG_PATHWAY	ssc05146:Amoebiasis	10	1.36799	0.0248339	399500, 102159686, 396851, 397115, 396623, 493184, 397244, 397086, 396880, 396859	285	104	7001	2.36201	0.996422	0.120167	27.4606
KEGG_PATHWAY	ssc04650:Natural killer cell mediated cytotoxicity	10	1.36799	0.030771	396750, 396851, 791125, 100511130, 445459, 397244, 396658, 100533555, 397086, 100511843	285	108	7001	2.27453	0.999089	0.144079	32.9011
KEGG_PATHWAY	ssc05204:Chemical carcinogenesis	7	0.957592	0.033809	100415931, 100510917, 403324, 403104, 100515071, 100625479, 397590	285	60	7001	2.86591	0.999549	0.154209	35.5371
KEGG_PATHWAY	ssc05200:Pathways in cancer	24	3.28317	0.0382334	399500, 494460, 100302504, 100622590, 396655, 100157219, 100524280, 100153445, 100622482, 406188, 100157336, 100738625, 397550, 396851, 100152368, 397244, 100523899, 100522202, 100624415, 396880, 396859, 414911, 100152067, 397590	285	384	7001	1.53531	0.999839	0.169555	39.2057
KEGG_PATHWAY	ssc04640:Hematopoietic cell lineage	8	1.09439	0.042878	399500, 397614, 100513084, 397086, 396814, 397094, 100271930, 100525150	285	80	7001	2.45649	0.999945	0.184957	42.8491
KEGG_PATHWAY	ssc05020:Prion diseases	5	0.683995	0.0430371	399500, 791125, 414437, 397094, 396613	285	33	7001	3.72196	0.999947	0.18217	42.9703
KEGG_PATHWAY	ssc04917:Prolactin signaling pathway	7	0.957592	0.050301	396611, 396851, 397550, 493186, 396655, 100307052, 414916	285	66	7001	2.60537	0.99999	0.20643	48.2565
KEGG_PATHWAY	ssc05340:Primary immunodeficiency	5	0.683995	0.0613355	100190992, 733650, 397395, 733649, 100271930	285	37	7001	3.31958	0.999999	0.242712	55.4283
KEGG_PATHWAY	ssc05203:Viral carcinogenesis	13	1.77839	0.074905	397588, 100037289, 100622482, 406188, 100621389, 396650, 397550, 397072, 396851, 397278, 397244, 100037293, 780415	285	186	7001	1.7169	1	0.284942	62.9895
KEGG_PATHWAY	ssc00380:Tryptophan metabolism	5	0.683995	0.0773547	100519877, 100515071, 100625479, 396857, 100519341	285	40	7001	3.07061	1	0.288422	64.2214
KEGG_PATHWAY	ssc04725:Cholinergic synapse	9	1.23119	0.0809036	100415931, 396851, 100151989, 791125, 100522202, 100621099, 100524280, 100152067, 100516491	285	111	7001	1.99175	1	0.295281	65.9391
