# Supplementary material for: Transcriptome analysis reveals modulation of the STAT family in PEDV-infected IPEC-J2 cells
Source: BMC Genomics. 2020 Dec 14;21:891. doi: 10.1186/s12864-020-07306-2 (PMC7734901; doi:10.1186/s12864-020-07306-2)
Supplement: Supplementary file 5 — Additional file 5: Supplementary Table 4. List of qRT-PCR primers. [file 12864_2020_7306_MOESM5_ESM.xlsx]

## Sheet: Sheet1
qRT-PCR primers
Gene	ID	Primer sequence (5'-3')	Product size(bp)
IL6	NM_214399.1	F:TGGGTTCAATCAGGAGACCT	116
		R:CAGCCTCGACATTTCCCTTA
IFIT1	NM_001244363.1	F:CTGGTTACCTGGGGCAACTA	205
		R:AGACCTTGGCCCGTTCATAA
ATOH1	XM_003129319.4	F:AGGTGAACGGGGTACAGAAG	155
ATOH1		R:CATCTGCAGGGTCTCGTACT
PEAK3	XM_013987302.2	F:CCCCACATTTCAACCTCCAG	167
PEAK3		R:GGCCCTTGTGAACTTCATGG
EAF2	XM_021070273.1	F:AGAGCAACAGCAGCAACAAA	239
EAF2-R		R:ATCTGCACTCTTCGGCTTCT
MX1	NM_214061.2	F:GCGAGAGGAGATTGAAGTGG	152
MX1-R		R:GTTTGACACTGGCACTGGAG
CV777-M	935182	F:GGTTCTATTCCCGTTGATGAGGT	170
CV777-M-R		R:AACACAAGAGGCCAAAGTATCCAT
ACTB	AY550069	F:TGCGGCATCCACGAAACTAC	146
ACTB-R		R:AGGGCCGTGATCTCCTTCTG
STAT1	NM_213769.1	F:AGCTTCAGCAGCTTGACTCC	155
		R:AAAACGGATGGTGGCAAACG
STAT2	NM_213889.1	F:TCAAGCCGACCATCTGTCAC	196
		R:CAGCCTAGCGTGTACTCCTG
STAT3	NM_001044580.1	F:CTTGCCAGTCGTGGTCATCT	139
		R:CACTTGATCCCACGTTCCGA
STAT4	NM_001197305.1	F:CATGTATGCCAACCCACCCT	226
		R:ACAGAGAGACTCCCGTTGGA
STAT5A	NM_214290.1	F:CAAGTCGCTGCTCAAGAACG	203
		R:GAGACTCGAACAGGACCGTG
STAT5B	NM_214168.1	F:AGTTTGTGAGCGCCTCTTCA	221
		R:AGGGATCCACTGACTGTCCA
STAT6	NM_001197306.1	F:ATGGTAACCGAGAAGCAGGC	126
		R:GCAGTTCCCAGGAACGCTAT
RND1	XM_003481567.4	F:GCGAAGGATTGCTATCCCGA	134
		R:CGGACGTTGTCGTAGTAGGG
GBP1	NM_001128473.1	F:TCACCCCAAGAAGCGAGAAC	188
		R:CGGTCACGTAGTGTAGCTGG
WNT7A	XM_003132396.5	F:CCGACGCCATCATCGTCATA	137
		R:GCTCCCCACTTTGAGCTCTT
PKP1	XM_021064508.1	F:CGACTCCTCACCAGTCACAC	157
		R:TGCGACACAGGTTGATGACA
